# Supplementary material for: Dynamic characterization and interpretation for protein-RNA interactions across diverse cellular conditions using HDRNet
Source: Nat Commun. 2023 Oct 26;14:6824. doi: 10.1038/s41467-023-42547-1 (PMC10603054; doi:10.1038/s41467-023-42547-1)
Supplement: Supplementary file 4 — Source Data [file 41467_2023_42547_MOESM4_ESM.xlsx]

## Sheet: Static prediction
Static prediction performance used in Fig. 2a,b
model	HDRNet	Prismnet	Graphprot	deepbind	iDeep	DMSK	PRIESSTESS
AARS_K562	0.8002	0.78208	0.692067	0.6786	0.724893	0.716065	0.622867
AATF_K562	0.8759	0.84416	0.768779	0.7529	0.781779	0.792107	0.648992
ABCF1_K562	0.8452	0.79218	0.68398	0.6297	0.700066	0.721181	0.615813
AGGF1_HepG2	0.8698	0.84368	0.808157	0.7648	0.812647	0.819019	0.67538
AGGF1_K562	0.8461	0.81802	0.765754	0.7117	0.787119	0.778873	0.668208
AGO_HEK293	0.9443	0.84204	0.768355	0.7707	0.899256	0.865108	0.647684
AKAP1_HepG2	0.897	0.86886	0.822095	0.7998	0.833215	0.836735	0.623323
AKAP1_K562	0.882	0.85466	0.794549	0.771	0.80884	0.820575	0.58355
AKAP8L_K562	0.8544	0.80276	0.748199	0.6844	0.741064	0.748798	0.633009
ALKBH5_HEK293	0.7999	0.77914	0.718773	0.7043	0.749338	0.767	0.652625
APOBEC3C_K562	0.9489	0.91504	0.739583	0.7371	0.751594	0.757246	0.711956
AQR_HepG2	0.8939	0.84292	0.746117	0.7223	0.753638	0.769296	0.759116
AQR_K562	0.8507	0.78596	0.683915	0.6192	0.677413	0.685764	0.629098
ATXN2_HEK293T	0.8655	0.82156	0.730373	0.6923	0.737097	0.753223	0.646327
AUH_HepG2	0.8841	0.85054	0.722089	0.6986	0.753384	0.768365	0.591091
AUH_K562	0.9304	0.89176	0.757233	0.7418	0.798177	0.813821	0.703556
BCCIP_HepG2	0.8862	0.8395	0.757191	0.7248	0.792972	0.809843	0.57392
BCLAF1_HepG2	0.9218	0.9071	0.863952	0.8266	0.869575	0.867763	0.688455
BUD13_HepG2	0.8872	0.84736	0.750154	0.7269	0.771409	0.780022	0.712125
BUD13_K562	0.8683	0.81612	0.717511	0.6898	0.725558	0.731618	0.564897
C17ORF85_HEK293	0.7894	0.70924	0.628158	0.5853	0.747706	0.739328	0.609522
C22ORF28_HEK293	0.8735	0.81788	0.729223	0.6869	0.730016	0.753798	0.631507
CAPRIN1_HEK293	0.8365	0.75074	0.682621	0.6935	0.770032	0.766661	0.729923
CDC40_HepG2	0.7986	0.7493	0.672799	0.638	0.707564	0.712681	0.719492
CPEB4_K562	0.824	0.81556	0.750722	0.734	0.767092	0.773419	0.611199
CPSF1_HEK293	0.8156	0.76674	0.726217	0.7135	0.764632	0.76566	0.694991
CPSF2_HEK293	0.9129	0.85466	0.801308	0.8185	0.847469	0.849802	0.652052
CPSF3_HEK293	0.7963	0.75234	0.694455	0.6766	0.733161	0.762699	0.735267
CPSF4_HEK293	0.8327	0.77824	0.724339	0.6952	0.785578	0.783898	0.709762
CPSF6_HEK293	0.868	0.81884	0.771051	0.7739	0.803686	0.794668	0.599855
CPSF6_K562	0.9545	0.91954	0.842076	0.8111	0.839647	0.85519	0.660154
CPSF7_HEK293	0.9312	0.90532	0.86806	0.8636	0.890144	0.885642	0.622071
CSTF2_HEK293	0.9339	0.91664	0.902599	0.8985	0.920051	0.91292	0.683276
CSTF2_Hela	0.945	0.93298	0.924123	0.9126	0.933647	0.931407	0.564564
CSTF2T_HEK293	0.8696	0.83604	0.814492	0.7736	0.828282	0.83624	0.677395
CSTF2T_HepG2	0.8988	0.85998	0.821614	0.7783	0.843973	0.859076	0.704008
CSTF2T_K562	0.912	0.87106	0.787076	0.7104	0.809037	0.793281	0.745571
DDX21_K562	0.8484	0.79362	0.732645	0.7141	0.737262	0.76176	0.787263
DDX24_K562	0.8638	0.80592	0.725266	0.6647	0.714582	0.741684	0.628492
DDX3X_HepG2	0.958	0.9368	0.885112	0.8545	0.879235	0.876989	0.82004
DDX3X_K562	0.9606	0.94318	0.850466	0.7436	0.837142	0.842854	0.775022
DDX42_K562	0.9289	0.8718	0.752907	0.6828	0.789221	0.806962	0.798029
DDX51_K562	0.8612	0.82242	0.750513	0.7651	0.789041	0.783114	0.719762
DDX52_HepG2	0.8611	0.8199	0.761407	0.7248	0.772591	0.767534	0.710511
DDX52_K562	0.8559	0.8151	0.77959	0.735	0.784544	0.804189	0.692238
DDX55_HepG2	0.9183	0.89212	0.74036	0.6944	0.74595	0.749543	0.747959
DDX55_K562	0.9236	0.90066	0.704053	0.6756	0.688638	0.723697	0.642061
DDX59_HepG2	0.8368	0.78796	0.720658	0.6654	0.744487	0.743605	0.669238
DDX6_HepG2	0.8294	0.77708	0.721307	0.6523	0.737055	0.732495	0.817056
DDX6_K562	0.9312	0.89118	0.771012	0.7393	0.773338	0.767491	0.751805
DGCR8_HEK293T	0.895	0.81296	0.733418	0.6941	0.808206	0.79233	0.631544
DGCR8_HepG2	0.8441	0.78474	0.711053	0.6193	0.753821	0.752024	0.718469
DGCR8_K562	0.9207	0.88756	0.763354	0.7038	0.766698	0.784073	0.761429
DHX30_HepG2	0.8168	0.76544	0.684052	0.6257	0.722069	0.69187	0.61983
DHX30_K562	0.898	0.8495	0.792721	0.7732	0.814254	0.8088	0.560879
DKC1_HepG2	0.8039	0.76382	0.683063	0.6256	0.695858	0.694589	0.667297
DROSHA_HepG2	0.8331	0.79516	0.705939	0.6632	0.738521	0.72585	0.719036
DROSHA_K562	0.9231	0.88142	0.813674	0.7679	0.825554	0.835147	0.619469
EFTUD2_HepG2	0.8484	0.77738	0.675866	0.6377	0.689172	0.694851	0.682381
EFTUD2_K562	0.8275	0.78636	0.701113	0.6246	0.698395	0.706875	0.611272
EIF3D_HepG2	0.839	0.7865	0.702612	0.6882	0.699735	0.722329	0.715371
EIF3G_K562	0.9367	0.90752	0.823346	0.79	0.838179	0.831864	0.619579
EIF3H_HepG2	0.7979	0.7615	0.712626	0.6784	0.703458	0.743995	0.799575
EIF4A3_Hela	0.8979	0.86318	0.826293	0.8114	0.858146	0.869985	0.67779
eIF4AIII_Hela	0.926	0.90308	0.886134	0.8367	0.875448	0.881071	0.544049
EIF4G2_K562	0.9549	0.90668	0.794472	0.7482	0.80835	0.822522	0.652971
ELAVL1_HEK293	0.8277	0.79672	0.777726	0.7351	0.797111	0.791716	0.672837
ELAVL1_Hela	0.9567	0.96376	0.944023	0.8664	0.958543	0.948312	0.827852
EWSR1_HEK293	0.9357	0.89508	0.834102	0.8471	0.91869	0.908741	0.632417
EXOSC5_HepG2	0.8208	0.79214	0.720768	0.679	0.731827	0.743364	0.605998
FAM120A_HepG2	0.8916	0.8524	0.7783	0.7302	0.819148	0.817457	0.60848
FAM120A_K562	0.9273	0.88958	0.825862	0.7707	0.813609	0.836551	0.621674
FASTKD2_HepG2	0.8181	0.78676	0.735103	0.7038	0.726422	0.739411	0.655759
FASTKD2_K562	0.8921	0.87374	0.822453	0.8038	0.833849	0.83138	0.519435
FBL_HEK293	0.8819	0.82212	0.710297	0.708	0.774407	0.804147	0.598733
FIP1L1_HEK293	0.7712	0.73488	0.65486	0.6313	0.723299	0.724214	0.769422
FKBP4_HepG2	0.8789	0.83188	0.716031	0.6662	0.73895	0.776738	0.587686
FMR1_HEK293	0.8081	0.67734	0.629814	0.5791	0.737245	0.733865	0.6773
FMR1_K562	0.9111	0.86256	0.720745	0.6735	0.759224	0.795923	0.714486
FTO_HepG2	0.8793	0.83314	0.764847	0.6897	0.77538	0.785521	0.566003
FTO_K562	0.9222	0.89082	0.809387	0.7363	0.819478	0.82514	0.597419
FUS_HEK293	0.9416	0.90836	0.869005	0.8634	0.916625	0.917151	0.610235
FUS_HEK293T	0.8251	0.79282	0.699574	0.6921	0.720239	0.72189	0.602151
FUS_K562	0.8483	0.81162	0.764481	0.7359	0.774109	0.776792	0.634059
FXR1_HEK293	0.9456	0.91856	0.885466	0.8499	0.928054	0.92353	0.658993
FXR1_K562	0.8956	0.85352	0.784273	0.7261	0.779981	0.762679	0.718117
FXR2_HEK293	0.8683	0.71402	0.700664	0.6222	0.791165	0.794652	0.703497
FXR2_HepG2	0.8188	0.79732	0.75357	0.6982	0.762396	0.77167	0.646657
FXR2_K562	0.9007	0.84372	0.72815	0.6529	0.745559	0.781799	0.760237
G3BP1_HepG2	0.8788	0.83992	0.784704	0.735	0.774379	0.772357	0.766688
GEMIN5_K562	0.9256	0.9071	0.812191	0.7772	0.790477	0.79482	0.588504
GNL3_K562	0.9488	0.92224	0.783361	0.7787	0.802439	0.817343	0.788552
GPKOW_K562	0.9146	0.88166	0.82396	0.8038	0.827015	0.833464	0.622649
GRWD1_HepG2	0.8909	0.86786	0.830568	0.7349	0.822796	0.835218	0.765316
GRWD1_K562	0.9367	0.91194	0.874372	0.8301	0.855356	0.871139	0.668899
GTF2F1_HepG2	0.8961	0.8479	0.756711	0.615	0.774829	0.802439	0.630035
GTF2F1_K562	0.9383	0.90536	0.766315	0.7324	0.786242	0.817268	0.67393
HLTF_HepG2	0.7582	0.74782	0.676536	0.6531	0.700036	0.715009	0.785172
HLTF_K562	0.9426	0.92668	0.899968	0.8881	0.900242	0.896997	0.76049
HNRNPA1_HEK293T	0.9304	0.88534	0.882545	0.8495	0.859268	0.856996	0.591479
HNRNPA1_HepG2	0.9283	0.88772	0.848781	0.7553	0.877197	0.876556	0.624085
HNRNPA1_K562	0.9531	0.89878	0.842945	0.8044	0.866021	0.865574	0.563356
HNRNPC_Hela	0.9413	0.92866	0.921961	0.8919	0.920485	0.927072	0.690199
HNRNPC_HepG2	0.9126	0.89862	0.850932	0.8297	0.869584	0.870691	0.634484
HNRNPD_HEK293	0.9585	0.92872	0.907775	0.8779	0.933598	0.92319	0.615465
HNRNPF_HEK293T	0.9152	0.93736	0.891084	0.8804	0.844944	0.865711	0.569203
HNRNPK_HepG2	0.9397	0.91284	0.86469	0.823	0.893926	0.893521	0.667766
HNRNPK_K562	0.9463	0.92054	0.874784	0.8529	0.885044	0.881242	0.62228
HNRNPM_HepG2	0.8834	0.83718	0.792387	0.7826	0.827187	0.830287	0.677369
HNRNPM_K562	0.9433	0.91692	0.851201	0.824	0.873447	0.872921	0.744527
HNRNPU_Hela	0.9073	0.9252	0.885972	0.8423	0.890525	0.898537	0.766189
HNRNPU_HepG2	0.8704	0.83142	0.76863	0.7326	0.814358	0.824393	0.722304
HNRNPU_K562	0.9094	0.87138	0.78923	0.7662	0.825128	0.825033	0.7033
HNRNPUL1_HepG2	0.9025	0.8671	0.770433	0.7172	0.798203	0.808939	0.719574
HNRNPUL1_K562	0.9141	0.88068	0.785886	0.7336	0.806822	0.824408	0.656836
IGF2BP1_HEK293	0.9038	0.8512	0.851931	0.8262	0.853055	0.860799	0.56123
IGF2BP1_HepG2	0.9173	0.8616	0.781609	0.7134	0.79356	0.79921	0.66893
IGF2BP1_K562	0.9526	0.92592	0.858309	0.8222	0.840306	0.862823	0.787961
IGF2BP2_HEK293	0.9294	0.92388	0.902346	0.8535	0.911689	0.916948	0.646241
IGF2BP2_K562	0.9439	0.89744	0.76098	0.6779	0.768739	0.775173	0.545863
IGF2BP3_HEK293	0.9223	0.92224	0.888267	0.8607	0.893241	0.906148	0.663294
IGF2BP3_HepG2	0.8922	0.82056	0.712253	0.6826	0.744335	0.754591	0.777245
ILF3_K562	0.947	0.90284	0.798315	0.7325	0.820247	0.829957	0.68043
KHDRBS1_K562	0.96	0.94662	0.884841	0.8594	0.884182	0.896933	0.658963
KHSRP_K562	0.9302	0.90396	0.8395	0.825	0.832274	0.849953	0.63589
LARP4_HepG2	0.9401	0.91826	0.751568	0.6875	0.741374	0.749501	0.602053
LARP4_K562	0.913	0.87076	0.756229	0.7319	0.77809	0.765097	0.6009
LARP7_HepG2	0.8201	0.76822	0.668847	0.631	0.680204	0.714245	0.579963
LARP7_K562	0.9441	0.91026	0.799191	0.7645	0.809921	0.823568	0.548008
LIN28A_H9	0.9159	0.88956	0.859723	0.8499	0.869425	0.88633	0.585193
LIN28A_HEK293	0.8408	0.78246	0.73839	0.6711	0.760865	0.723506	0.591858
LIN28B_HEK293	0.8183	0.7194	0.651145	0.6273	0.729656	0.718136	0.589573
LIN28B_HepG2	0.9187	0.88232	0.833819	0.814	0.828175	0.832872	0.613818
LIN28B_K562	0.9323	0.90224	0.825225	0.7851	0.840467	0.844284	0.606967
LSM11_HepG2	0.8302	0.79242	0.707556	0.6883	0.700837	0.719357	0.658479
LSM11_K562	0.9239	0.88228	0.747673	0.689	0.732168	0.78405	0.647343
METAP2_K562	0.9461	0.89524	0.714327	0.6455	0.730011	0.739636	0.600458
METTL14_Hela	0.9296	0.91062	0.766629	0.7702	0.814067	0.819563	0.694201
METTL3_Hela	0.8992	0.84188	0.803557	0.7771	0.834329	0.83886	0.67428
MOV10_HEK293	0.9208	0.89842	0.880588	0.8467	0.900646	0.906454	0.694059
MTPAP_K562	0.8414	0.80892	0.735956	0.7095	0.746285	0.763804	0.70873
NCBP2_HepG2	0.9539	0.9501	0.890002	0.8395	0.891779	0.886643	0.562446
NCBP2_K562	0.9334	0.89616	0.805253	0.7596	0.825442	0.813747	0.605994
NIP7_HepG2	0.802	0.7649	0.64911	0.633	0.672841	0.675341	0.771127
NIPBL_K562	0.8679	0.82938	0.749911	0.6973	0.76442	0.759601	0.793486
NKRF_HepG2	0.8584	0.83312	0.774952	0.7321	0.795589	0.810069	0.785623
NOL12_HepG2	0.8276	0.78508	0.698997	0.6894	0.707872	0.738309	0.651725
NOLC1_HepG2	0.8017	0.76684	0.676373	0.6319	0.686668	0.673338	0.71158
NOLC1_K562	0.8919	0.84814	0.774369	0.7643	0.792277	0.77327	0.67327
NONO_K562	0.9261	0.86966	0.781876	0.7403	0.799571	0.819825	0.673093
NOP56_HEK293	0.9323	0.91662	0.765336	0.7829	0.776472	0.819512	0.593202
NOP58_HEK293	0.9696	0.94216	0.91582	0.8609	0.931419	0.938345	0.681758
NPM1_K562	0.9536	0.92706	0.796638	0.7776	0.80407	0.820707	0.554949
NUDT21_HEK293	0.7688	0.7178	0.646848	0.6232	0.710019	0.71502	0.766012
PABPC4_K562	0.9588	0.92076	0.72745	0.7036	0.712857	0.728068	0.616288
PABPN1_HepG2	0.8202	0.77924	0.624497	0.635	0.663975	0.639935	0.813956
PCBP1_HepG2	0.8794	0.84174	0.764007	0.7263	0.773775	0.785267	0.57752
PCBP1_K562	0.9502	0.93502	0.858776	0.8454	0.869099	0.857541	0.662968
PCBP2_HepG2	0.9576	0.93848	0.895819	0.892	0.910913	0.921541	0.56252
PHF6_K562	0.8921	0.84422	0.732022	0.7292	0.769881	0.774953	0.569949
PPIG_HepG2	0.9082	0.868	0.814006	0.78	0.820958	0.823245	0.553361
PRPF4_HepG2	0.8355	0.82026	0.735291	0.6563	0.733352	0.754128	0.65223
PRPF8_HepG2	0.8608	0.80996	0.726554	0.6785	0.728286	0.746076	0.822482
PRPF8_K562	0.8651	0.82092	0.684985	0.6289	0.708121	0.73214	0.700461
PTBP1_HEK293T	0.9449	0.92118	0.886456	0.8005	0.899092	0.886617	0.627904
PTBP1_Hela	0.9334	0.9092	0.875698	0.8363	0.878179	0.88766	0.590432
PTBP1_HepG2	0.8362	0.78604	0.686541	0.688	0.734134	0.728099	0.593912
PTBP1_K562	0.9387	0.89328	0.806474	0.759	0.80273	0.800304	0.674984
PTBP1PTBP2_Hela	0.8929	0.87882	0.83788	0.7976	0.833048	0.849758	0.574589
PUM1_K562	0.8872	0.87528	0.784493	0.6647	0.774784	0.787055	0.624918
PUM2_HEK293	0.9704	0.97198	0.979135	0.8842	0.972843	0.962831	0.576642
PUM2_K562	0.9487	0.92692	0.890643	0.8364	0.90152	0.882656	0.598599
PUS1_K562	0.81	0.77968	0.709528	0.6926	0.719929	0.70985	0.607781
QKI_HEK293	0.8348	0.85084	0.797986	0.7642	0.769914	0.793831	0.612766
RBFOX2_HepG2	0.8969	0.83278	0.771889	0.7344	0.797365	0.823432	0.577527
RBFOX2_K562	0.8357	0.78744	0.707075	0.6456	0.727821	0.715439	0.589986
RBM15_HepG2	0.8025	0.74528	0.698485	0.6424	0.718008	0.742355	0.565303
RBM15_K562	0.8473	0.77522	0.711574	0.6244	0.743591	0.746532	0.774065
RBM22_HepG2	0.7692	0.72848	0.65742	0.6492	0.707706	0.71012	0.611281
RBM22_K562	0.9253	0.88746	0.774926	0.6356	0.771543	0.789429	0.698733
RBM27_K562	0.9322	0.89592	0.776885	0.7244	0.756394	0.80629	0.69337
RBPMS_HEK293	0.9776	0.96892	0.941353	0.8308	0.941519	0.935601	0.515348
RPS11_K562	0.8622	0.7933	0.641433	0.6313	0.66973	0.688836	0.755818
RPS3_HepG2	0.883	0.82486	0.718785	0.6476	0.726694	0.718707	0.567745
RPS3_K562	0.9268	0.88076	0.744348	0.6851	0.741542	0.749436	0.845839
RTCB_HEK293	0.79	0.72338	0.643738	0.6356	0.690003	0.711712	0.761648
SAFB2_K562	0.9424	0.91482	0.867039	0.8197	0.869635	0.879312	0.577642
SBDS_K562	0.943	0.90668	0.758952	0.706	0.778555	0.790221	0.669608
SDAD1_HepG2	0.8373	0.78082	0.71436	0.6499	0.704773	0.707135	0.622156
SDAD1_K562	0.8904	0.84572	0.78012	0.741	0.772563	0.786264	0.705769
SERBP1_K562	0.9026	0.85898	0.786521	0.719	0.80542	0.795973	0.552955
SF3A3_HepG2	0.8527	0.79288	0.687176	0.6474	0.707129	0.730638	0.547567
SF3B1_K562	0.7489	0.7158	0.65706	0.6275	0.682663	0.667683	0.613283
SF3B4_HepG2	0.8555	0.78178	0.695089	0.6653	0.750607	0.760177	0.652097
SF3B4_K562	0.8511	0.78766	0.68294	0.6231	0.708529	0.69004	0.752298
SLBP_K562	0.8877	0.84816	0.727483	0.7031	0.743653	0.772077	0.701334
SLTM_HepG2	0.8529	0.80106	0.720313	0.6828	0.75034	0.789103	0.709676
SLTM_K562	0.9176	0.86452	0.755111	0.7079	0.793705	0.806068	0.691439
SMNDC1_HepG2	0.841	0.81532	0.706671	0.6785	0.737767	0.728606	0.549326
SMNDC1_K562	0.8967	0.83462	0.732706	0.686	0.757993	0.749877	0.65621
SND1_HepG2	0.8535	0.79512	0.68718	0.6193	0.706433	0.716499	0.67923
SND1_K562	0.9376	0.8934	0.759817	0.7206	0.766702	0.79479	0.68363
SRRM4_HEK293T	0.8782	0.83242	0.70495	0.6922	0.742372	0.762664	0.741331
SRSF1_HepG2	0.9353	0.90306	0.850265	0.8077	0.857247	0.870974	0.633064
SRSF1_K562	0.9328	0.90456	0.822934	0.7702	0.837405	0.834923	0.676246
SRSF7_HepG2	0.8848	0.82762	0.729298	0.6113	0.767585	0.771415	0.706971
SRSF7_K562	0.9172	0.90404	0.846815	0.7934	0.847437	0.846681	0.79501
SRSF9_HepG2	0.9191	0.86392	0.803526	0.7618	0.820736	0.837121	0.838994
SUB1_HepG2	0.9029	0.87766	0.791428	0.7802	0.816358	0.799929	0.733401
SUPV3L1_HepG2	0.7934	0.74382	0.624195	0.627	0.649804	0.66068	0.691305
SUPV3L1_K562	0.846	0.80914	0.748893	0.6935	0.755696	0.741647	0.789027
TAF15_HEK293	0.9864	0.96674	0.930255	0.8697	0.958396	0.959297	0.607982
TAF15_HepG2	0.9167	0.87506	0.84446	0.7977	0.870026	0.865579	0.643256
TAF15_K562	0.9422	0.91866	0.859604	0.8029	0.863955	0.867288	0.553988
TARDBP_HEK293T	0.868	0.8432	0.79446	0.7573	0.822972	0.815093	0.792092
TARDBP_K562	0.9526	0.93064	0.873895	0.8115	0.860198	0.869218	0.5
TBRG4_HepG2	0.7444	0.70006	0.605964	0.5882	0.625487	0.660172	0.599599
TBRG4_K562	0.8053	0.76052	0.695099	0.6733	0.712858	0.720582	0.856252
TIA1_Hela	0.9704	0.96016	0.947396	0.9437	0.955095	0.955766	0.770653
TIA1_HepG2	0.9651	0.93804	0.907329	0.8988	0.914571	0.916065	0.843866
TIA1_K562	0.9312	0.91264	0.881714	0.8724	0.893184	0.89409	0.799363
TIAL1_Hela	0.9359	0.91834	0.896802	0.8647	0.904079	0.909014	0.662864
TNRC6A_HEK293	0.8306	0.83524	0.75014	0.7087	0.768504	0.782805	0.55543
TNRC6A_K562	0.9403	0.89154	0.754453	0.6899	0.754277	0.783257	0.818296
TRA2A_HepG2	0.9376	0.90428	0.847735	0.8244	0.848801	0.843506	0.5
TRA2A_K562	0.9463	0.90862	0.846791	0.8072	0.851966	0.86058	0.790263
TROVE2_K562	0.9475	0.91638	0.773378	0.7333	0.787279	0.802036	0.572237
U2AF1_HepG2	0.8755	0.839	0.723538	0.6123	0.749582	0.72893	0.5
U2AF1_K562	0.8923	0.8273	0.746032	0.7184	0.776259	0.788841	0.5
U2AF2_Hela	0.8799	0.86154	0.850416	0.8522	0.81123	0.838102	0.5
U2AF2_HepG2	0.8783	0.85174	0.7582	0.7135	0.797637	0.77588	0.606648
U2AF2_K562	0.8873	0.82854	0.75418	0.7377	0.811137	0.793018	0.872416
U2AF65_Hela	0.9548	0.93522	0.904365	0.8937	0.932252	0.932543	0.5
UCHL5_HepG2	0.851	0.8175	0.748496	0.6986	0.733756	0.734643	0.839708
UCHL5_K562	0.9147	0.89772	0.847958	0.8406	0.873988	0.867025	0.868208
UPF1_Hela	0.9712	0.97462	0.953601	0.9334	0.960108	0.958348	0.778943
UPF1_HepG2	0.9297	0.88318	0.858031	0.7677	0.864141	0.877756	0.879219
UPF1_K562	0.9347	0.90386	0.883229	0.837	0.882284	0.88964	0.740738
UTP18_HepG2	0.7931	0.74328	0.618801	0.5864	0.679319	0.677756	0.793768
UTP18_K562	0.8462	0.80852	0.704437	0.6954	0.712642	0.726865	0.899707
UTP3_K562	0.8032	0.74308	0.679777	0.6584	0.744374	0.741272	0.839768
WDR3_K562	0.7695	0.71986	0.907307	0.8955	0.911298	0.674718	0.5
WDR33_HEK293	0.926	0.91654	0.650124	0.6253	0.675731	0.918406	0.5
WDR43_HepG2	0.8006	0.74	0.669376	0.6451	0.688483	0.682121	0.700782
WDR43_K562	0.842	0.7879	0.778146	0.722	0.765515	0.761371	0.807783
WRN_K562	0.8574	0.82078	0.738532	0.7262	0.742885	0.746953	0.775036
WTAP_Hela	0.88	0.87814	0.809269	0.6621	0.820095	0.812929	0.888436
XRCC6_K562	0.8585	0.81864	0.754883	0.7076	0.753104	0.751546	0.846303
XRN2_HepG2	0.8302	0.78592	0.732665	0.6896	0.770231	0.772654	0.5
XRN2_K562	0.9179	0.87448	0.735644	0.6268	0.768954	0.792622	0.835055
YBX3_HepG2	0.8561	0.81242	0.73322	0.6867	0.71627	0.741253	0.914812
YBX3_K562	0.9495	0.9181	0.789326	0.7133	0.788654	0.806465	0.5
YTHDF2_Hela	0.8371	0.77678	0.718376	0.6663	0.768313	0.790173	0.624182
YWHAG_K562	0.9098	0.86578	0.758791	0.6662	0.760478	0.785342	0.647307
ZC3H11A_HepG2	0.8896	0.8535	0.802752	0.764	0.794387	0.789543	0.57802
ZC3H11A_K562	0.8672	0.85852	0.79429	0.7576	0.792948	0.790357	0.644341
ZC3H7B_HEK293	0.9397	0.92404	0.920666	0.8915	0.924514	0.922826	0.5
ZNF622_K562	0.9088	0.88596	0.847271	0.8071	0.833778	0.840613	0.5
ZNF800_HepG2	0.8664	0.82604	0.775268	0.6623	0.750956	0.783674	0.854577
ZNF800_K562	0.9363	0.9106	0.865138	0.8251	0.852243	0.858906	0.646912
ZRANB2_K562	0.8928	0.83374	0.792645	0.6884	0.801663	0.808327	0.688835
						0.888583

## Sheet: Dynamic prediction
Dynamic prediction performance used in Fig. 3a
model	HDRNet	PrismNet	iDeep	DMSK	GraphProt	PRIESSTESS
AGGF1_K562<-AGGF1_HepG2	0.7881	0.7486	0.7367	0.7391	0.747578	0.675589
AKAP1_K562<-AKAP1_HepG2	0.8329	0.8094	0.778	0.7853	0.780608	0.683377
AQR_K562<-AQR_HepG2	0.7523	0.7058	0.6446	0.6409	0.635316	0.567988
AUH_K562<-AUH_HepG2	0.8564	0.7937	0.7196	0	0.671492	0.491063
BUD13_K562<-BUD13_HepG2	0.7526	0.6967	0.6898	0.6921	0.695055	0.619707
CSTF2T_K562<-CSTF2T_HepG2	0.8296	0.7787	0.7366	0.4923	0.735147	0.600674
DDX3X_K562<-DDX3X_HepG2	0.8269	0.8051	0.7533	0	0.784004	0.691951
DDX52_K562<-DDX52_HepG2	0.6486	0.5994	0.5365	0.5535	0.526865	0.473168
DDX55_K562<-DDX55_HepG2	0.8284	0.8142	0.6158	0.6429	0.604193	0.564701
DDX6_K562<-DDX6_HepG2	0.7498	0.7727	0.6713	0.6796	0.709167	0.567086
DGCR8_K562<-DGCR8_HepG2	0.7226	0.6441	0.6488	0	0.607772	0.447913
DHX30_K562<-DHX30_HepG2	0.7655	0.7071	0.6704	0.7195	0.681381	0.64546
DROSHA_K562<-DROSHA_HepG2	0.8083	0.7743	0.7486	0.7771	0.740147	0.710963
EFTUD2_K562<-EFTUD2_HepG2	0.6927	0.624	0.6021	0.586	0.602689	0.561212
FAM120A_K562<-FAM120A_HepG2	0.8225	0.8239	0.7501	0	0.787247	0.699252
FASTKD2_K562<-FASTKD2_HepG2	0.7405	0.7631	0.7663	0.771	0.762603	0.695969
FTO_K562<-FTO_HepG2	0.7592	0.7501	0.6991	0.6966	0.718893	0.684376
FXR2_K562<-FXR2_HepG2	0.6787	0.599	0.6068	0	0.585581	0.531592
GRWD1_K562<-GRWD1_HepG2	0.872	0.8343	0.8302	0.8383	0.82721	0.774995
GTF2F1_K562<-GTF2F1_HepG2	0.8646	0.8302	0.7658	0	0.743188	0.535947
HLTF_K562<-HLTF_HepG2	0.8535	0.8171	0.803	0.8465	0.845468	0.78093
HNRNPA1_K562<-HNRNPA1_HepG2	0.8915	0.853	0.8418	0	0.842955	0.756937
HNRNPK_K562<-HNRNPK_HepG2	0.8785	0.867	0.8455	0	0.851198	0.779707
HNRNPM_K562<-HNRNPM_HepG2	0.8572	0.8296	0.8317	0	0.813208	0.662179
HNRNPU_K562<-HNRNPU_HepG2	0.8408	0.8005	0.7792	0.7961	0.753433	0.734452
HNRNPUL1_K562<-HNRNPUL1_HepG2	0.8488	0.8243	0.7857	0	0.775788	0.689454
IGF2BP1_K562<-IGF2BP1_HepG2	0.8738	0.849	0.7567	0	0.81186	0.690628
LARP4_K562<-LARP4_HepG2	0.8663	0.8395	0.7098	0.7235	0.718781	0.641092
LARP7_K562<-LARP7_HepG2	0.7449	0.6776	0.6146	0	0.590165	0.439678
LIN28B_K562<-LIN28B_HepG2	0.903	0.874	0.8135	0	0.816032	0.784547
LSM11_K562<-LSM11_HepG2	0.7584	0.7054	0.6089	0	0.592051	0.597665
NCBP2_K562<-NCBP2_HepG2	0.8387	0.7994	0.788	0.7966	0.767706	0.726925
NOLC1_K562<-NOLC1_HepG2	0.7065	0.6608	0.6322	0.6712	0.664292	0.623692
PCBP1_K562<-PCBP1_HepG2	0.892	0.881	0.8321	0.8283	0.828514	0.780332
PRPF8_K562<-PRPF8_HepG2	0.7385	0.6888	0.6008	0	0.622243	0.55038
PTBP1_K562<-PTBP1_HepG2	0.7822	0.7097	0.664	0.7204	0.65835	0.614032
RBFOX2_K562<-RBFOX2_HepG2	0.6932	0.6593	0.6435	0.498	0.63722	0.599819
RBM15_K562<-RBM15_HepG2	0.7847	0.6632	0.6918	0.7049	0.657061	0.596406
RBM22_K562<-RBM22_HepG2	0.6435	0.5928	0.5906	0	0.527926	0.484364
RPS3_K562<-RPS3_HepG2	0.8428	0.7872	0.6644	0.7053	0.688056	0.570083
SDAD1_K562<-SDAD1_HepG2	0.7597	0.7149	0.6939	0.6901	0.65898	0.583718
SF3B4_K562<-SF3B4_HepG2	0.6927	0.6461	0.5656	0.5155	0.572816	0.520822
SLTM_K562<-SLTM_HepG2	0.8225	0.7631	0.7353	0	0.726433	0.587483
SMNDC1_K562<-SMNDC1_HepG2	0.7752	0.7178	0.6799	0	0.678305	0.552121
SND1_K562<-SND1_HepG2	0.7849	0.7628	0.6297	0	0.682412	0.603658
SRSF1_K562<-SRSF1_HepG2	0.8369	0.8148	0.7687	0.5	0.775263	0.689245
SRSF7_K562<-SRSF7_HepG2	0.7825	0.7297	0.7532	0.7594	0.72216	0.649637
SUPV3L1_K562<-SUPV3L1_HepG2	0.6395	0.6039	0.5859	0.6219	0.569078	0.523109
TAF15_K562<-TAF15_HepG2	0.8985	0.871	0.8433	0.8494	0.83452	0.738874
TBRG4_K562<-TBRG4_HepG2	0.6832	0.6388	0.6621	0.6851	0.628788	0.562705
TIA1_K562<-TIA1_HepG2	0.8973	0.8653	0.8585	0.875	0.86595	0.799587
TRA2A_K562<-TRA2A_HepG2	0.8824	0.8448	0.826	0	0.831582	0.749755
U2AF1_K562<-U2AF1_HepG2	0.7804	0.7336	0.7204	0.7734	0.696002	0.57587
U2AF2_K562<-U2AF2_HepG2	0.8085	0.7683	0.7638	0	0.730564	0.684592
UCHL5_K562<-UCHL5_HepG2	0.8268	0.7792	0.7913	0.8119	0.817712	0.7817
UPF1_K562<-UPF1_HepG2	0.8842	0.8631	0.8535	0.8392	0.868877	0.664675
UTP18_K562<-UTP18_HepG2	0.6644	0.6286	0.6415	0.6569	0.606862	0.558498
WDR43_K562<-WDR43_HepG2	0.6709	0.6585	0.6856	0.7106	0.662243	0.612857
XRN2_K562<-XRN2_HepG2	0.7183	0.6257	0.6377	0	0.593938	0.532167
YBX3_K562<-YBX3_HepG2	0.8634	0.8056	0.7026	0.7358	0.756434	0.665723
ZC3H11A_K562<-ZC3H11A_HepG2	0.8277	0.7968	0.7612	0.7714	0.762421	0.69165
ZNF800_K562<-ZNF800_HepG2	0.8624	0.8246	0.8148	0.8215	0.809605	0.744316
AGGF1_HepG2<-AGGF1_K562	0.7847	0.7579	0.7774	0.789	0.760656	0.704628
AKAP1_HepG2<-AKAP1_K562	0.863	0.8088	0.8011	0.8053	0.793	0.660214
AQR_HepG2<-AQR_K562	0.7762	0.7173	0.6895	0.7159	0.708777	0.636725
AUH_HepG2<-AUH_K562	0.8213	0.7812	0.7033	0.502	0.664519	0.536099
BUD13_HepG2<-BUD13_K562	0.7568	0.7311	0.6888	0.7113	0.701434	0.634289
CSTF2T_HepG2<-CSTF2T_K562	0.838	0.8065	0.7862	0	0.773716	0.614499
DDX3X_HepG2<-DDX3X_K562	0.8758	0.8305	0.8225	0.502	0.815217	0.771665
DDX52_HepG2<-DDX52_K562	0.6761	0.5888	0.5568	0.5371	0.524132	0.486458
DDX55_HepG2<-DDX55_K562	0.8673	0.8217	0.6445	0.6713	0.646062	0.6433
DDX6_HepG2<-DDX6_K562	0.7645	0.7092	0.6669	0.6847	0.672297	0.607364
DGCR8_HepG2<-DGCR8_K562	0.683	0.6362	0.6567	0.499	0.607194	0.524536
DHX30_HepG2<-DHX30_K562	0.7371	0.6954	0.6437	0.6385	0.608689	0.538118
DROSHA_HepG2<-DROSHA_K562	0.7422	0.6858	0.6507	0.657	0.661162	0.566791
EFTUD2_HepG2<-EFTUD2_K562	0.6847	0.6694	0.6162	0.6042	0.629365	0.534753
FAM120A_HepG2<-FAM120A_K562	0.8215	0.7993	0.7687	0.4972	0.755006	0.617731
FASTKD2_HepG2<-FASTKD2_K562	0.7214	0.6783	0.6926	0.7026	0.689389	0.635706
FTO_HepG2<-FTO_K562	0.734	0.7172	0.6929	0.6915	0.691877	0.639628
FXR2_HepG2<-FXR2_K562	0.6386	0.616	0.6104	0.4675	0.58029	0.48294
GRWD1_HepG2<-GRWD1_K562	0.8041	0.7749	0.7645	0.7759	0.777342	0.673839
GTF2F1_HepG2<-GTF2F1_K562	0.8201	0.7861	0.7107	0.4975	0.697287	0.538015
HLTF_HepG2<-HLTF_K562	0.8312	0.6567	0.6558	0.6329	0.630946	0.60377
HNRNPA1_HepG2<-HNRNPA1_K562	0.8985	0.8528	0.8533	0.4982	0.84004	0.783706
HNRNPK_HepG2<-HNRNPK_K562	0.8809	0.8611	0.8653	0.5002	0.8509	0.806329
HNRNPM_HepG2<-HNRNPM_K562	0.8483	0.8114	0.7948	0.4821	0.757885	0.631817
HNRNPU_HepG2<-HNRNPU_K562	0.8388	0.7976	0.7542	0.5	0.760512	0.677573
HNRNPUL1_HepG2<-HNRNPUL1_K562	0.8366	0.8106	0.795	0.7819	0.763489	0.680202
IGF2BP1_HepG2<-IGF2BP1_K562	0.8322	0.793	0.7281	0.5	0.721299	0.608363
LARP4_HepG2<-LARP4_K562	0.8805	0.823	0.6775	0.6918	0.702636	0.659254
LARP7_HepG2<-LARP7_K562	0.7215	0.6756	0.5902	0.4997	0.583197	0.498647
LIN28B_HepG2<-LIN28B_K562	0.8805	0.8473	0.8132	0.499	0.811146	0.747821
LSM11_HepG2<-LSM11_K562	0.7049	0.6845	0.608	0.5005	0.603636	0.574282
NCBP2_HepG2<-NCBP2_K562	0.8651	0.8294	0.8271	0.8428	0.840121	0.779388
NOLC1_HepG2<-NOLC1_K562	0.6686	0.6236	0.6058	0.588	0.571357	0.542219
PCBP1_HepG2<-PCBP1_K562	0.8235	0.7857	0.7386	0.7541	0.722527	0.662179
PRPF8_HepG2<-PRPF8_K562	0.7009	0.6725	0.6279	0.5022	0.6479	0.579666
PTBP1_HepG2<-PTBP1_K562	0.6981	0.6591	0.6414	0.6564	0.604927	0.590997
RBFOX2_HepG2<-RBFOX2_K562	0.7216	0.6737	0.6825	0	0.690824	0.599712
RBM15_HepG2<-RBM15_K562	0.753	0.6635	0.6852	0.7054	0.61586	0.559129
RBM22_HepG2<-RBM22_K562	0.569	0.5586	0.5407	0.5042	0.537025	0.496235
RPS3_HepG2<-RPS3_K562	0.7737	0.7342	0.6637	0.6624	0.658485	0.541167
SDAD1_HepG2<-SDAD1_K562	0.6997	0.652	0.6166	0.6139	0.62159	0.55302
SF3B4_HepG2<-SF3B4_K562	0.7215	0.6117	0.575	0	0.568993	0.512048
SLTM_HepG2<-SLTM_K562	0.7993	0.709	0.7279	0.4995	0.695586	0.584396
SMNDC1_HepG2<-SMNDC1_K562	0.741	0.73	0.6759	0.4967	0.688383	0.623332
SND1_HepG2<-SND1_K562	0.7268	0.6893	0.6332	0.5045	0.613221	0.511224
SRSF1_HepG2<-SRSF1_K562	0.8381	0.768	0.8024	0	0.805968	0.744096
SRSF7_HepG2<-SRSF7_K562	0.7293	0.6952	0.6944	0.6947	0.686608	0.556904
SUPV3L1_HepG2<-SUPV3L1_K562	0.6256	0.5866	0.5744	0.6072	0.556311	0.507544
TAF15_HepG2<-TAF15_K562	0.8773	0.8425	0.8347	0.8312	0.797614	0.756153
TBRG4_HepG2<-TBRG4_K562	0.6591	0.6076	0.6228	0.6091	0.594758	0.583097
TIA1_HepG2<-TIA1_K562	0.9138	0.8964	0.8732	0.8836	0.870693	0.817614
TRA2A_HepG2<-TRA2A_K562	0.8749	0.8385	0.8364	0.5008	0.814766	0.764427
U2AF1_HepG2<-U2AF1_K562	0.8085	0.7307	0.702	0.502	0.670688	0.577433
U2AF2_HepG2<-U2AF2_K562	0.8064	0.7611	0.7527	0.746	0.728686	0.667135
UCHL5_HepG2<-UCHL5_K562	0.8054	0.7003	0.6854	0.7063	0.695782	0.611485
UPF1_HepG2<-UPF1_K562	0.8742	0.8523	0.8365	0.8238	0.820774	0.666134
UTP18_HepG2<-UTP18_K562	0.677	0.609	0.615	0.6254	0.58953	0.521419
WDR43_HepG2<-WDR43_K562	0.6708	0.6237	0.6196	0.6147	0.608682	0.563697
XRN2_HepG2<-XRN2_K562	0.688	0.6792	0.6559	0.4595	0.617784	0.579184
YBX3_HepG2<-YBX3_K562	0.7998	0.7637	0.6819	0.707	0.707583	0.646188
ZC3H11A_HepG2<-ZC3H11A_K562	0.8311	0.7862	0.7846	0.7804	0.737935	0.704931
ZNF800_HepG2<-ZNF800_K562	0.7811	0.751	0.7421	0.7473	0.754819	0.671288
	0.784515	0.742098	0.710304	0.521992	0.703051	0.627351

## Sheet: Tissue data
Dynamic prediction on tissue data for Fig. 4e
Trained on C2C12 cells	HDRNet	PrismNet	PRIESSTESS	DMSK	iDeep	GraphProt	DeepBind
B6Heart	0.701156	0.603	0.547022	0.6806	0.6127	0.648875	0.5939
B6Muscle	0.788071	0.6267	0.621697	0.6945	0.6687	0.617861	0.6533
B6Brain	0.70601	0.5864	0.545439	0.6241	0.6367	0.6279	0.5581
129Brain	0.690071	0.609	0.556019	0.6394	0.6422	0.641962	0.585
Dynamic prediction on tissue data for Supplementary Fig. 12a
Trained on 129Brain	HDRNet	PrismNet	PRIESSTESS	DMSK	iDeep	GraphProt	DeepBind
C2C12	0.743324	0.6453	0.620764	0.6586	0.6869	0.679152	0.5853
B6Muscle	0.764831	0.6338	0.589242	0.7079	0.6559	0.638983	0.587
B6Heart	0.769185	0.6675	0.593421	0.6864	0.6473	0.687724	0.5545
B6Brain	0.770763	0.6857	0.583804	0.7192	0.669	0.68439	0.5889
Dynamic prediction on tissue data for Fig. 4.a,b
MBNL2	HDRNet	PrismNet	PRIESSTESS	DMSK	iDeep	GraphProt	DeepBind
Control_hippocampus->Control_frontalcor	0.814723	0.7349	0.579575	0.7548	0.7503	0.755525	0.6442	Control
Control_frontalcor->Control_hippocampus	0.808615	0.723	0.609713	0.7572	0.7507	0.727411	0.6703
DM1_hippocampus->DM1_frontalcor	0.772838	0.6652	0.569003	0.7083	0.6835	0.6534	0.5836	DM1
DM1_frontalcor->DM1_hippocampus	0.779907	0.6652	NA	0.7207	0.6942	0.678066	0.6007
Control_hippocampus->DM1_frontalcor	0.786469	0.6885	0.573315	0.7033	0.71	0.659301	0.6247	Control-DM1
Control_frontalcor->DM1_hippocampus	0.802826	0.7229	0.581197	0.7171	0.7058	0.69419	0.6192
DM1_hippocampus->Control_frontalcor	0.821094	0.7321	0.58952	0.7533	0.7125	0.722284	0.6365
DM1_frontalcor->Control_hippocampus	0.797	0.6623	NA	0.7613	0.6675	0.69287	0.6591
Control_frontalcor->DM2_hippocampus	0.776154	0.6946	0.571475	0.7201	0.6964	0.692943	0.6076	Control-DM2
DM2_hippocampus->Control_frontalcor	0.805889	0.7445	0.615733	0.7263	0.7286	0.726834	0.6139
DM1_frontalcor->DM2_hippocampus	0.767896	0.6484	NA	0.6854	0.6854	0.635104	0.5917	DM1-DM2
DM2_hippocampus->DM1_frontalcor	0.797151	0.6715	0.58805	0.72	0.6855	0.641735	0.6035
Dynamic prediction on tissue data for Supplementary Fig. 11.b
	HDRNet	PrismNet	PRIESSTESS	DMSK	iDeep	GraphProt	DeepBind	Predict adrenal gland
Trained on DGCR8_K562	0.732908	0.7004	0.615356	0.6923	0.6977	0.684194	0.684
Trained on DGCR8_HepG2	0.735808	0.7089	0.657036	0.7042	0.6869	0.695039	0.6625
	HDRNet	PrismNet	PRIESSTESS	DMSK	iDeep	GraphProt	DeepBind	Predict adrenal gland
Trained on HNRNPU_K562	0.816914	0.8063	0.698952	0.7664	0.787131	0.783393	0.7558
Trained on HNRNPU_HepG2	0.825715	0.8138	0.728429	0.74	0.778395	0.773112	0.7545

## Sheet: Descriptor and structure
HDRNet using different descriptors for Fig. 5a on static prediction, with structures								HDRNet using different descriptors on static prediction, without structures								Impact of structure on static prediction, Fig. 5d				HDRNet using different descriptors for Fig. 5b on dynamic prediction
model	BERT(HDRNet)	One-Hot	W2V	D2V	Glove	FastText		BERT(HDRNet)	One-Hot	W2V	D2V	Glove	FastText	(Without structure)			With structure	Without structure		model	HDRNet	OneHot	W2V	D2V	Glove	FastText
AARS_K562	0.8002	0.7973	0.7741	0.7893	0.7778	0.7796		0.7689	0.7266	0.7339	0.758	0.7103	0.7338			BERT(HDRNet)	0.888583	0.844578		AGGF1_K562<-AGGF1_HepG2	0.806403	0.777848	0.736561	0.750212	0.743608	0.75637
AATF_K562	0.8759	0.8878	0.8529	0.8604	0.8048	0.8626		0.8206	0.7976	0.756	0.8133	0.7586	0.7834			One-Hot	0.879521	0.833238		AKAP1_K562<-AKAP1_HepG2	0.844515	0.815059	0.805495	0.799639	0.799739	0.812645
ABCF1_K562	0.8452	0.83	0.8288	0.8303	0.8057	0.8155		0.7718	0.736	0.7111	0.729	0.6967	0.7251			W2V	0.862702	0.807516		AQR_K562<-AQR_HepG2	0.764829	0.722786	0.696515	0.703161	0.680781	0.687756
AGGF1_HepG2	0.8698	0.8658	0.8398	0.8497	0.8342	0.8713		0.8582	0.8324	0.8169	0.7787	0.8127	0.8265			D2V	0.86303	0.809467		AUH_K562<-AUH_HepG2	0.868253	0.725501	0.785797	0.807413	0.782314	0.808031
AGGF1_K562	0.8461	0.8511	0.8235	0.8355	0.7889	0.8247		0.8248	0.808	0.7804	0.7988	0.7559	0.7913			Glove	0.843409	0.779996		BUD13_K562<-BUD13_HepG2	0.766575	0.720803	0.715978	0.693755	0.679278	0.736678
AGO_HEK293	0.9443	0.9454	0.9416	0.9276	0.9156	0.9321		0.9214	0.9033	0.9061	0.9103	0.8691	0.9099			FastText	0.863747	0.806201		CSTF2T_K562<-CSTF2T_HepG2	0.841067	0.776155	0.802252	0.787084	0.789297	0.827809
AKAP1_HepG2	0.897	0.8904	0.8893	0.9012	0.8723	0.892		0.8602	0.8778	0.8582	0.8618	0.8286	0.8591							DDX3X_K562<-DDX3X_HepG2	0.839956	0.847129	0.804812	0.838115	0.818498	0.821676
AKAP1_K562	0.882	0.8658	0.8563	0.8602	0.8367	0.8569		0.8443	0.8376	0.8292	0.8382	0.8193	0.8161							DDX52_K562<-DDX52_HepG2	0.660604	0.571641	0.611006	0.62486	0.606083	0.680495
AKAP8L_K562	0.8544	0.8438	0.7909	0.784	0.8166	0.8258		0.7978	0.7611	0.8049	0.7963	0.7509	0.7742			Impact of structure on dynamic prediction, Fig. 5e				DDX55_K562<-DDX55_HepG2	0.842656	0.676598	0.846207	0.849375	0.842468	0.842912
ALKBH5_HEK293	0.7999	0.7937	0.77	0.7887	0.7655	0.7856		0.7671	0.7638	0.7226	0.714	0.7096	0.7275				With structure	Without structure		DDX6_K562<-DDX6_HepG2	0.76596	0.689917	0.727866	0.7428	0.720111	0.706963
APOBEC3C_K562	0.9489	0.9403	0.9351	0.9236	0.9161	0.9282		0.8452	0.8511	0.7519	0.7359	0.7433	0.748			BERT	0.784515	0.734161		DGCR8_K562<-DGCR8_HepG2	0.735485	0.635367	0.639698	0.668748	0.606228	0.662492
AQR_HepG2	0.8939	0.8823	0.8739	0.8534	0.8139	0.824		0.8331	0.8505	0.8207	0.7256	0.733	0.7664			OneHot	0.766685	0.717269		DHX30_K562<-DHX30_HepG2	0.777989	0.64928	0.694928	0.682806	0.706457	0.691096
AQR_K562	0.8507	0.8443	0.8239	0.798	0.7746	0.8172		0.7651	0.7467	0.7208	0.5947	0.6592	0.7684			W2V	0.763005	0.723809		DROSHA_K562<-DROSHA_HepG2	0.812205	0.675504	0.710874	0.732768	0.72892	0.736374
ATXN2_HEK293T	0.8655	0.8722	0.8257	0.8349	0.8266	0.8459		0.7667	0.7419	0.7348	0.7429	0.728	0.7207			D2V	0.763677	0.723518		EFTUD2_K562<-EFTUD2_HepG2	0.707594	0.644534	0.649924	0.664162	0.637279	0.647709
AUH_HepG2	0.8841	0.8965	0.8767	0.8788	0.8429	0.88		0.844	0.8025	0.7682	0.7764	0.7517	0.7649			Glove	0.755342	0.707944		FAM120A_K562<-FAM120A_HepG2	0.838075	0.779488	0.785899	0.800489	0.757238	0.802477
AUH_K562	0.9304	0.9086	0.9186	0.8986	0.8678	0.9149		0.8701	0.8409	0.8248	0.8219	0.7778	0.8163			FastText	0.766605	0.72		FASTKD2_K562<-FASTKD2_HepG2	0.753418	0.681248	0.712504	0.725263	0.6975	0.70755
BCCIP_HepG2	0.8862	0.8785	0.8784	0.8613	0.8405	0.864		0.8374	0.846	0.8174	0.7825	0.7682	0.797							FTO_K562<-FTO_HepG2	0.773491	0.711397	0.717309	0.716585	0.734217	0.711596
BCLAF1_HepG2	0.9218	0.9094	0.9058	0.9091	0.8797	0.8944		0.9053	0.9005	0.8836	0.8995	0.87	0.8805							FXR2_K562<-FXR2_HepG2	0.694785	0.621644	0.566339	0.607811	0.615575	0.647815
BUD13_HepG2	0.8872	0.8489	0.8273	0.7913	0.82	0.801		0.8537	0.818	0.7986	0.8213	0.7157	0.773							GRWD1_K562<-GRWD1_HepG2	0.891255	0.775377	0.780426	0.789144	0.768194	0.789909
BUD13_K562	0.8683	0.8645	0.8574	0.8078	0.7899	0.8327		0.8194	0.7769	0.7343	0.7312	0.7184	0.7245							GTF2F1_K562<-GTF2F1_HepG2	0.879362	0.772331	0.792774	0.807453	0.790379	0.796044
C17ORF85_HEK293	0.7894	0.8007	0.7974	0.7797	0.7476	0.8045		0.7591	0.758	0.7717	0.7568	0.6729	0.771							HLTF_K562<-HLTF_HepG2	0.868515	0.667135	0.673977	0.657271	0.637197	0.667517
C22ORF28_HEK293	0.8735	0.854	0.812	0.8551	0.8344	0.839		0.7888	0.7872	0.7396	0.791	0.7182	0.7657							HNRNPA1_K562<-HNRNPA1_HepG2	0.902518	0.856237	0.88498	0.882102	0.869394	0.863633
CAPRIN1_HEK293	0.8365	0.8329	0.7952	0.8117	0.8059	0.8053		0.7837	0.7636	0.7831	0.7862	0.7365	0.7807							HNRNPK_K562<-HNRNPK_HepG2	0.893393	0.876537	0.871352	0.849434	0.840004	0.875252
CDC40_HepG2	0.7986	0.7984	0.7559	0.7277	0.7431	0.7622		0.7513	0.7506	0.7452	0.7173	0.7053	0.7374							HNRNPM_K562<-HNRNPM_HepG2	0.861432	0.796908	0.807092	0.829132	0.829638	0.829374
CPEB4_K562	0.824	0.8538	0.8025	0.8024	0.779	0.7922		0.8131	0.7865	0.7663	0.7566	0.7575	0.7602							HNRNPU_K562<-HNRNPU_HepG2	0.856149	0.803607	0.825511	0.833117	0.784261	0.798552
CPSF1_HEK293	0.8156	0.8256	0.7609	0.764	0.7666	0.7732		0.7782	0.7838	0.759	0.7697	0.7447	0.75							HNRNPUL1_K562<-HNRNPUL1_HepG2	0.866451	0.793948	0.817565	0.811993	0.833384	0.813915
CPSF2_HEK293	0.9129	0.8861	0.8887	0.8808	0.8526	0.865		0.863	0.8768	0.8792	0.8205	0.8119	0.8282							IGF2BP1_K562<-IGF2BP1_HepG2	0.883812	0.769007	0.807534	0.817744	0.790667	0.812068
CPSF3_HEK293	0.7963	0.8106	0.7809	0.7936	0.7685	0.8142		0.7771	0.7759	0.7193	0.7387	0.7006	0.7154							LARP4_K562<-LARP4_HepG2	0.878386	0.691822	0.867521	0.876134	0.87569	0.864407
CPSF4_HEK293	0.8327	0.831	0.8174	0.8071	0.8123	0.8289		0.8114	0.8017	0.7827	0.7752	0.7704	0.7588							LARP7_K562<-LARP7_HepG2	0.759896	0.582841	0.7008	0.689771	0.683188	0.667629
CPSF6_HEK293	0.868	0.853	0.821	0.8221	0.8444	0.8433		0.8298	0.8419	0.8114	0.7892	0.7899	0.8071							LIN28B_K562<-LIN28B_HepG2	0.913073	0.853673	0.853873	0.872319	0.851542	0.862525
CPSF6_K562	0.9545	0.9474	0.9399	0.9497	0.9076	0.9447		0.905	0.8682	0.8519	0.869	0.8312	0.8966							LSM11_K562<-LSM11_HepG2	0.775691	0.608173	0.71642	0.692342	0.702462	0.701312
CPSF7_HEK293	0.9312	0.9314	0.9232	0.9246	0.9107	0.917		0.9153	0.9137	0.8979	0.8818	0.898	0.9045							NCBP2_K562<-NCBP2_HepG2	0.853029	0.831668	0.809522	0.853508	0.803546	0.85579
CSTF2_HEK293	0.9339	0.9363	0.9255	0.921	0.9184	0.9358		0.9304	0.9188	0.9139	0.9218	0.9029	0.9257							NOLC1_K562<-NOLC1_HepG2	0.717854	0.589929	0.659645	0.670455	0.684227	0.678455
CSTF2_Hela	0.945	0.9517	0.9506	0.9423	0.9396	0.9473		0.938	0.9397	0.9372	0.9324	0.9286	0.9351							PCBP1_K562<-PCBP1_HepG2	0.901524	0.75043	0.817711	0.819315	0.816255	0.833201
CSTF2T_HEK293	0.8696	0.8729	0.8701	0.8278	0.8379	0.8541		0.852	0.848	0.8258	0.8512	0.8117	0.8369							PRPF8_K562<-PRPF8_HepG2	0.747486	0.631804	0.665527	0.648584	0.670596	0.657946
CSTF2T_HepG2	0.8988	0.8769	0.8746	0.8891	0.8586	0.8782		0.8647	0.8361	0.8607	0.8411	0.8286	0.8643							PTBP1_K562<-PTBP1_HepG2	0.793285	0.661945	0.668519	0.675554	0.667028	0.716081
CSTF2T_K562	0.912	0.8935	0.8698	0.8721	0.8612	0.8868		0.8624	0.8123	0.8001	0.8363	0.7519	0.7891							RBFOX2_K562<-RBFOX2_HepG2	0.706461	0.683642	0.728715	0.719562	0.71573	0.711157
DDX21_K562	0.8484	0.8198	0.8171	0.7899	0.8077	0.8106		0.7802	0.7968	0.7924	0.7362	0.7561	0.7767							RBM15_K562<-RBM15_HepG2	0.796045	0.710428	0.724669	0.710466	0.689474	0.725832
DDX24_K562	0.8638	0.8191	0.8115	0.8506	0.7749	0.8156		0.7731	0.7873	0.7468	0.7234	0.7139	0.749							RBM22_K562<-RBM22_HepG2	0.655042	0.54329	0.564032	0.578226	0.556881	0.57184
DDX3X_HepG2	0.958	0.9516	0.9217	0.9312	0.9127	0.9316		0.9285	0.9284	0.9246	0.9246	0.8451	0.9088							RPS3_K562<-RPS3_HepG2	0.862713	0.694578	0.747773	0.736142	0.739815	0.738998
DDX3X_K562	0.9606	0.9515	0.9529	0.9561	0.9066	0.9516		0.9252	0.9162	0.8238	0.9123	0.8229	0.8234							SDAD1_K562<-SDAD1_HepG2	0.781082	0.629194	0.676686	0.67297	0.667844	0.685027
DDX42_K562	0.9289	0.9235	0.8984	0.91	0.8879	0.8979		0.8504	0.8408	0.8566	0.8274	0.7469	0.8347							SF3B4_K562<-SF3B4_HepG2	0.707018	0.659182	0.660027	0.709045	0.66789	0.660826
DDX51_K562	0.8612	0.8553	0.833	0.826	0.8101	0.8352		0.8269	0.7941	0.7901	0.7675	0.7768	0.7837							SLTM_K562<-SLTM_HepG2	0.836079	0.748645	0.763662	0.797676	0.763005	0.783474
DDX52_HepG2	0.8611	0.8456	0.8297	0.8207	0.8047	0.8358		0.824	0.8264	0.7762	0.8291	0.756	0.7803							SMNDC1_K562<-SMNDC1_HepG2	0.784126	0.676393	0.730525	0.743078	0.728228	0.723895
DDX52_K562	0.8559	0.8491	0.8428	0.8259	0.8229	0.8458		0.8262	0.8004	0.8036	0.794	0.7895	0.7908							SND1_K562<-SND1_HepG2	0.803926	0.667921	0.701209	0.720415	0.696312	0.695282
DDX55_HepG2	0.9183	0.9115	0.9043	0.901	0.8812	0.9112		0.8254	0.8208	0.743	0.8023	0.7449	0.7362							SRSF1_K562<-SRSF1_HepG2	0.854612	0.82682	0.817978	0.810392	0.808012	0.816077
DDX55_K562	0.9236	0.9116	0.9272	0.9152	0.9	0.9155		0.8038	0.7408	0.7348	0.809	0.7036	0.8039							SRSF7_K562<-SRSF7_HepG2	0.795146	0.687012	0.716827	0.71165	0.681298	0.713027
DDX59_HepG2	0.8368	0.8221	0.7885	0.7995	0.7654	0.7809		0.7995	0.7583	0.771	0.7482	0.7129	0.7624							SUPV3L1_K562<-SUPV3L1_HepG2	0.651654	0.555248	0.597805	0.60145	0.584666	0.619337
DDX6_HepG2	0.8294	0.8097	0.7973	0.8234	0.7882	0.7971		0.78	0.7449	0.771	0.7658	0.7484	0.7815							TAF15_K562<-TAF15_HepG2	0.914115	0.846097	0.860571	0.875076	0.865866	0.848925
DDX6_K562	0.9312	0.9226	0.915	0.9138	0.9015	0.9082		0.8489	0.8269	0.7717	0.8169	0.7612	0.7965							TBRG4_K562<-TBRG4_HepG2	0.699988	0.618021	0.663113	0.650085	0.66325	0.651453
DGCR8_HEK293T	0.895	0.8905	0.88	0.8755	0.8414	0.8756		0.8528	0.8512	0.8441	0.827	0.7865	0.8252							TIA1_K562<-TIA1_HepG2	0.917529	0.891148	0.9128	0.909611	0.89203	0.904368
DGCR8_HepG2	0.8441	0.7912	0.7636	0.7851	0.7702	0.7811		0.7877	0.7252	0.7582	0.7446	0.7066	0.7537							TRA2A_K562<-TRA2A_HepG2	0.893646	0.844632	0.853198	0.848013	0.822746	0.847683
DGCR8_K562	0.9207	0.9148	0.8798	0.8969	0.8845	0.887		0.8493	0.8174	0.7395	0.821	0.7254	0.8136							U2AF1_K562<-U2AF1_HepG2	0.788403	0.739742	0.768658	0.738021	0.73649	0.752761
DHX30_HepG2	0.8168	0.7933	0.7895	0.8239	0.7714	0.7667		0.7619	0.7608	0.7045	0.7409	0.6954	0.7049							U2AF2_K562<-U2AF2_HepG2	0.812889	0.781617	0.765176	0.782186	0.771199	0.771505
DHX30_K562	0.898	0.8784	0.8881	0.8824	0.8506	0.8707		0.8306	0.8216	0.8135	0.7939	0.7899	0.803							UCHL5_K562<-UCHL5_HepG2	0.838221	0.716528	0.743533	0.699739	0.664727	0.712189
DKC1_HepG2	0.8039	0.7934	0.7501	0.7622	0.7535	0.757		0.7681	0.752	0.6729	0.6857	0.6868	0.691							UPF1_K562<-UPF1_HepG2	0.904238	0.860989	0.85479	0.854056	0.845765	0.836764
DROSHA_HepG2	0.8331	0.8112	0.7872	0.8202	0.7946	0.8077		0.7973	0.7752	0.6923	0.6751	0.7348	0.6863							UTP18_K562<-UTP18_HepG2	0.680668	0.609777	0.672433	0.685772	0.652245	0.645293
DROSHA_K562	0.9231	0.8994	0.9067	0.9107	0.899	0.9118		0.8735	0.8688	0.8691	0.8256	0.8118	0.8241							WDR43_K562<-WDR43_HepG2	0.680403	0.638925	0.688492	0.627208	0.674872	0.657067
EFTUD2_HepG2	0.8484	0.8248	0.7463	0.7517	0.7241	0.7395		0.7812	0.7304	0.6439	0.7226	0.6416	0.6678							XRN2_K562<-XRN2_HepG2	0.73529	0.674573	0.657533	0.708086	0.684345	0.675236
EFTUD2_K562	0.8275	0.8302	0.7544	0.7847	0.7604	0.8234		0.7909	0.7731	0.7397	0.707	0.6817	0.7288							YBX3_K562<-YBX3_HepG2	0.880662	0.758296	0.796783	0.781862	0.762886	0.791935
EIF3D_HepG2	0.839	0.8399	0.7289	0.832	0.7668	0.7402		0.8127	0.82	0.7509	0.6901	0.6812	0.682							ZC3H11A_K562<-ZC3H11A_HepG2	0.841016	0.777796	0.803579	0.823302	0.821547	0.816802
EIF3G_K562	0.9367	0.9249	0.9261	0.9256	0.9125	0.9223		0.906	0.8962	0.9039	0.8529	0.8113	0.866							ZNF800_K562<-ZNF800_HepG2	0.878647	0.745149	0.750175	0.757632	0.754564	0.785339
EIF3H_HepG2	0.7979	0.7845	0.7603	0.7558	0.7546	0.7564		0.7682	0.7435	0.7315	0.7566	0.7392	0.7546							AGGF1_HepG2<-AGGF1_K562	0.786568	0.75205	0.747129	0.751771	0.744724	0.715355
EIF4A3_Hela	0.8979	0.9014	0.8885	0.8875	0.8681	0.8679		0.8946	0.8925	0.8665	0.879	0.8436	0.8727							AKAP1_HepG2<-AKAP1_K562	0.865746	0.817389	0.818921	0.802221	0.808484	0.81641
eIF4AIII_Hela	0.926	0.8954	0.8989	0.8983	0.8745	0.8908		0.9222	0.897	0.8776	0.8944	0.8665	0.9056							AQR_HepG2<-AQR_K562	0.779353	0.697927	0.751288	0.754547	0.671315	0.700163
EIF4G2_K562	0.9549	0.9378	0.9246	0.9415	0.9184	0.9234		0.8702	0.8796	0.7903	0.8163	0.8084	0.816							AUH_HepG2<-AUH_K562	0.823064	0.750643	0.823906	0.85326	0.844494	0.826771
ELAVL1_HEK293	0.8277	0.8273	0.8371	0.802	0.8069	0.8154		0.8345	0.8235	0.7888	0.8134	0.7458	0.7974							BUD13_HepG2<-BUD13_K562	0.759979	0.715947	0.704177	0.695487	0.75551	0.703932
ELAVL1_Hela	0.9567	0.9506	0.9527	0.9384	0.9424	0.9563		0.9595	0.949	0.9446	0.9408	0.9275	0.9462							CSTF2T_HepG2<-CSTF2T_K562	0.840372	0.755942	0.795399	0.778188	0.793234	0.824877
EWSR1_HEK293	0.9357	0.923	0.9254	0.9255	0.9111	0.9263		0.9183	0.9177	0.9122	0.903	0.9086	0.9118							DDX3X_HepG2<-DDX3X_K562	0.877642	0.809407	0.820135	0.811832	0.786558	0.80553
EXOSC5_HepG2	0.8208	0.82	0.7852	0.7874	0.7819	0.7839		0.7829	0.7371	0.7491	0.7366	0.7211	0.7282							DDX52_HepG2<-DDX52_K562	0.677405	0.596442	0.600667	0.625971	0.54591	0.590003
FAM120A_HepG2	0.8916	0.8893	0.8682	0.8786	0.8078	0.8714		0.8538	0.843	0.8538	0.8432	0.8134	0.8602							DDX55_HepG2<-DDX55_K562	0.870124	0.675153	0.817929	0.82835	0.843459	0.833653
FAM120A_K562	0.9273	0.9295	0.9127	0.9293	0.896	0.9172		0.8847	0.8367	0.8664	0.8458	0.8211	0.84							DDX6_HepG2<-DDX6_K562	0.766253	0.712632	0.807944	0.79389	0.764012	0.808638
FASTKD2_HepG2	0.8181	0.8207	0.8009	0.8189	0.7617	0.7852		0.786	0.7438	0.7492	0.7822	0.7391	0.7664							DGCR8_HepG2<-DGCR8_K562	0.686489	0.679144	0.708439	0.764254	0.695658	0.76954
FASTKD2_K562	0.8921	0.8756	0.8842	0.8631	0.861	0.8851		0.8527	0.8648	0.849	0.8064	0.8316	0.8521							DHX30_HepG2<-DHX30_K562	0.739508	0.680669	0.699432	0.680912	0.690456	0.680065
FBL_HEK293	0.8819	0.8798	0.8041	0.8251	0.801	0.8675		0.8537	0.812	0.7283	0.6468	0.7292	0.7222							DROSHA_HepG2<-DROSHA_K562	0.743509	0.770795	0.699087	0.686372	0.699645	0.679492
FIP1L1_HEK293	0.7712	0.7947	0.7459	0.7558	0.7156	0.738		0.7526	0.7268	0.6939	0.7161	0.7022	0.705							EFTUD2_HepG2<-EFTUD2_K562	0.688153	0.625782	0.61824	0.647877	0.608793	0.644186
FKBP4_HepG2	0.8789	0.8669	0.8436	0.852	0.8142	0.8623		0.8281	0.8234	0.7728	0.8145	0.7305	0.6919							FAM120A_HepG2<-FAM120A_K562	0.823167	0.772729	0.805587	0.792346	0.796366	0.808231
FMR1_HEK293	0.8081	0.8006	0.7986	0.7874	0.7428	0.7839		0.7806	0.7562	0.7641	0.7488	0.736	0.7613							FASTKD2_HepG2<-FASTKD2_K562	0.72445	0.702168	0.698008	0.697725	0.68865	0.682476
FMR1_K562	0.9111	0.8951	0.9037	0.8789	0.8781	0.8894		0.8416	0.7931	0.7721	0.7441	0.7548	0.8142							FTO_HepG2<-FTO_K562	0.73569	0.650862	0.685138	0.687724	0.659927	0.691635
FTO_HepG2	0.8793	0.8704	0.7991	0.857	0.8307	0.8517		0.8283	0.826	0.7709	0.7827	0.7659	0.7593							FXR2_HepG2<-FXR2_K562	0.639626	0.626566	0.601798	0.60339	0.596612	0.585724
FTO_K562	0.9222	0.9068	0.883	0.8962	0.875	0.9012		0.873	0.8888	0.822	0.874	0.8329	0.8137							GRWD1_HepG2<-GRWD1_K562	0.806116	0.83871	0.776733	0.772187	0.758417	0.756073
FUS_HEK293	0.9416	0.9433	0.9458	0.8674	0.9259	0.9267		0.9315	0.9354	0.9313	0.8788	0.8866	0.9203							GTF2F1_HepG2<-GTF2F1_K562	0.821866	0.775631	0.760605	0.681652	0.688828	0.758143
FUS_HEK293T	0.8251	0.8409	0.8008	0.7965	0.767	0.7834		0.7769	0.7812	0.7515	0.7858	0.7444	0.7521							HLTF_HepG2<-HLTF_K562	0.832583	0.706366	0.783115	0.752706	0.799031	0.640814
FUS_K562	0.8483	0.8323	0.8299	0.862	0.8028	0.8331		0.8006	0.8273	0.7438	0.7437	0.7562	0.7422							HNRNPA1_HepG2<-HNRNPA1_K562	0.900918	0.86745	0.880658	0.870844	0.876143	0.880194
FXR1_HEK293	0.9456	0.9433	0.9437	0.9167	0.8827	0.9305		0.9269	0.9425	0.8984	0.9216	0.8929	0.9399							HNRNPK_HepG2<-HNRNPK_K562	0.883845	0.840166	0.857381	0.85044	0.834524	0.844417
FXR1_K562	0.8956	0.8745	0.8631	0.8647	0.8557	0.8753		0.8168	0.8432	0.796	0.8132	0.7869	0.7964							HNRNPM_HepG2<-HNRNPM_K562	0.852105	0.805517	0.781312	0.695141	0.777455	0.777184
FXR2_HEK293	0.8683	0.8761	0.8558	0.871	0.8197	0.8707		0.8176	0.8185	0.8002	0.7899	0.773	0.7822							HNRNPU_HepG2<-HNRNPU_K562	0.840999	0.823887	0.825719	0.837923	0.822883	0.82439
FXR2_HepG2	0.8188	0.8011	0.7936	0.7997	0.7793	0.8206		0.7946	0.809	0.7488	0.7722	0.7585	0.7506							HNRNPUL1_HepG2<-HNRNPUL1_K562	0.839929	0.777846	0.839897	0.826379	0.826115	0.831947
FXR2_K562	0.9007	0.9064	0.8767	0.8774	0.8709	0.8646		0.8287	0.8244	0.7862	0.7633	0.7669	0.7637							IGF2BP1_HepG2<-IGF2BP1_K562	0.834517	0.813109	0.831231	0.849996	0.845407	0.834182
G3BP1_HepG2	0.8788	0.8523	0.8599	0.8667	0.8255	0.8514		0.8417	0.8329	0.7736	0.768	0.7729	0.8059							LARP4_HepG2<-LARP4_K562	0.883091	0.733458	0.854831	0.853805	0.837479	0.846591
GEMIN5_K562	0.9256	0.9171	0.9208	0.9219	0.8956	0.9099		0.8754	0.8547	0.8614	0.8615	0.7878	0.8579							LARP7_HepG2<-LARP7_K562	0.724063	0.610239	0.660138	0.676554	0.674414	0.684695
GNL3_K562	0.9488	0.9543	0.9378	0.9406	0.927	0.9491		0.8778	0.8475	0.8465	0.8715	0.8057	0.8518							LIN28B_HepG2<-LIN28B_K562	0.882129	0.848718	0.867265	0.85938	0.865736	0.86455
GPKOW_K562	0.9146	0.9018	0.8721	0.8739	0.8553	0.8718		0.8771	0.8775	0.8856	0.85	0.8131	0.8116							LSM11_HepG2<-LSM11_K562	0.70898	0.642754	0.646176	0.63287	0.627151	0.633377
GRWD1_HepG2	0.8909	0.8917	0.8747	0.8978	0.8533	0.8852		0.8679	0.8757	0.8255	0.8221	0.8309	0.8183							NCBP2_HepG2<-NCBP2_K562	0.867268	0.788042	0.806052	0.835876	0.80114	0.820457
GRWD1_K562	0.9367	0.9278	0.9113	0.9144	0.9062	0.9246		0.893	0.9006	0.8667	0.8986	0.8493	0.88							NOLC1_HepG2<-NOLC1_K562	0.670824	0.586251	0.625901	0.571356	0.621177	0.62197
GTF2F1_HepG2	0.8961	0.8805	0.8483	0.8515	0.8268	0.8631		0.8277	0.8278	0.7695	0.8034	0.7652	0.8065							PCBP1_HepG2<-PCBP1_K562	0.825469	0.752303	0.779043	0.790546	0.778707	0.780306
GTF2F1_K562	0.9383	0.9277	0.9258	0.9227	0.8983	0.922		0.8679	0.8666	0.8062	0.8365	0.7697	0.8421							PRPF8_HepG2<-PRPF8_K562	0.702717	0.614956	0.67606	0.670365	0.666572	0.669962
HLTF_HepG2	0.7582	0.7735	0.746	0.6591	0.7189	0.707		0.7499	0.7279	0.6813	0.6867	0.6906	0.7311							PTBP1_HepG2<-PTBP1_K562	0.701042	0.6435	0.617695	0.610796	0.609415	0.643437
HLTF_K562	0.9426	0.9321	0.9328	0.9228	0.9133	0.9293		0.9141	0.9164	0.9067	0.9147	0.8818	0.9097							RBFOX2_HepG2<-RBFOX2_K562	0.72428	0.619013	0.640618	0.648868	0.638567	0.665059
HNRNPA1_HEK293T	0.9304	0.8872	0.889	0.8874	0.8143	0.9009		0.8798	0.9208	0.8819	0.9013	0.8846	0.899							RBM15_HepG2<-RBM15_K562	0.755756	0.711408	0.689826	0.6823	0.672173	0.688363
HNRNPA1_HepG2	0.9283	0.9339	0.9131	0.9081	0.8902	0.895		0.9044	0.9086	0.887	0.8932	0.8778	0.8919							RBM22_HepG2<-RBM22_K562	0.571732	0.61019	0.577005	0.56199	0.567397	0.579023
HNRNPA1_K562	0.9531	0.9351	0.9395	0.9404	0.9196	0.9362		0.9118	0.9196	0.9029	0.9058	0.8338	0.888							RPS3_HepG2<-RPS3_K562	0.77653	0.690268	0.683567	0.700333	0.689669	0.756767
HNRNPC_Hela	0.9413	0.9431	0.9306	0.9259	0.9348	0.9263		0.9394	0.9337	0.9233	0.9219	0.9233	0.9336							SDAD1_HepG2<-SDAD1_K562	0.70277	0.655058	0.57856	0.584393	0.606791	0.602844
HNRNPC_HepG2	0.9126	0.9146	0.9143	0.8929	0.879	0.9196		0.902	0.9095	0.8781	0.8944	0.8571	0.8827							SF3B4_HepG2<-SF3B4_K562	0.724068	0.609904	0.604477	0.643407	0.628399	0.60477
HNRNPD_HEK293	0.9585	0.9333	0.9182	0.9167	0.8962	0.9109		0.9282	0.915	0.925	0.9273	0.9231	0.9208							SLTM_HepG2<-SLTM_K562	0.800949	0.689575	0.759055	0.751092	0.759867	0.768263
HNRNPF_HEK293T	0.9152	0.8928	0.8868	0.9051	0.8563	0.9166		0.9099	0.916	0.8956	0.8803	0.8801	0.9016							SMNDC1_HepG2<-SMNDC1_K562	0.743033	0.683456	0.660249	0.681599	0.661378	0.669639
HNRNPK_HepG2	0.9397	0.922	0.9255	0.9269	0.9128	0.9184		0.9136	0.9109	0.9177	0.9182	0.8926	0.9066							SND1_HepG2<-SND1_K562	0.729341	0.666787	0.638467	0.618902	0.596305	0.637004
HNRNPK_K562	0.9463	0.9461	0.9363	0.9218	0.9058	0.938		0.9043	0.903	0.8888	0.9001	0.888	0.905							SRSF1_HepG2<-SRSF1_K562	0.839762	0.792561	0.815711	0.823795	0.81476	0.819646
HNRNPM_HepG2	0.8834	0.8773	0.871	0.8569	0.8469	0.8657		0.8704	0.8582	0.8517	0.8593	0.8314	0.8136							SRSF7_HepG2<-SRSF7_K562	0.732403	0.687909	0.695656	0.699482	0.686172	0.69895
HNRNPM_K562	0.9433	0.9374	0.9219	0.9302	0.9103	0.9288		0.9085	0.896	0.8783	0.8402	0.8607	0.8193							SUPV3L1_HepG2<-SUPV3L1_K562	0.627319	0.530539	0.572322	0.564713	0.57638	0.572656
HNRNPU_Hela	0.9073	0.8878	0.9164	0.9119	0.9043	0.8821		0.9019	0.9334	0.9024	0.8824	0.914	0.8996							TAF15_HepG2<-TAF15_K562	0.88132	0.843911	0.823511	0.831021	0.811869	0.812803
HNRNPU_HepG2	0.8704	0.8703	0.8521	0.8416	0.835	0.8461		0.8463	0.8464	0.8248	0.8176	0.7805	0.8053							TBRG4_HepG2<-TBRG4_K562	0.661212	0.574667	0.583754	0.591108	0.562847	0.548594
HNRNPU_K562	0.9094	0.9009	0.8928	0.8906	0.8726	0.8939		0.8645	0.8691	0.8383	0.8504	0.8205	0.8597							TIA1_HepG2<-TIA1_K562	0.915166	0.874157	0.858658	0.86436	0.860115	0.85882
HNRNPUL1_HepG2	0.9025	0.8857	0.8721	0.897	0.8547	0.8924		0.8501	0.8345	0.8335	0.8393	0.7924	0.8088							TRA2A_HepG2<-TRA2A_K562	0.877013	0.820494	0.855725	0.850419	0.851734	0.8393
HNRNPUL1_K562	0.9141	0.9125	0.9031	0.908	0.881	0.884		0.8584	0.8407	0.8105	0.8076	0.7828	0.778							U2AF1_HepG2<-U2AF1_K562	0.811104	0.757286	0.765287	0.765163	0.757984	0.766503
IGF2BP1_HEK293	0.9038	0.8902	0.8818	0.8732	0.8548	0.8878		0.8617	0.8687	0.848	0.8626	0.8522	0.8524							U2AF2_HepG2<-U2AF2_K562	0.808168	0.790174	0.768601	0.783625	0.749376	0.763937
IGF2BP1_HepG2	0.9173	0.9107	0.9004	0.8782	0.8496	0.879		0.8675	0.8427	0.8004	0.7668	0.7912	0.8293							UCHL5_HepG2<-UCHL5_K562	0.808492	0.689236	0.775491	0.825095	0.818111	0.806982
IGF2BP1_K562	0.9526	0.9462	0.9384	0.9336	0.9245	0.9309		0.8845	0.8901	0.9004	0.8948	0.8592	0.8931							UPF1_HepG2<-UPF1_K562	0.876371	0.849013	0.86833	0.853591	0.847747	0.852681
IGF2BP2_HEK293	0.9294	0.9307	0.9268	0.9045	0.9176	0.914		0.9231	0.9169	0.911	0.8949	0.9031	0.8959							UTP18_HepG2<-UTP18_K562	0.67855	0.619782	0.675529	0.668736	0.661036	0.612669
IGF2BP2_K562	0.9439	0.9371	0.9342	0.9264	0.9145	0.9247		0.8598	0.8441	0.8244	0.7803	0.7345	0.7893							WDR43_HepG2<-WDR43_K562	0.673717	0.637252	0.597279	0.586399	0.600242	0.62285
IGF2BP3_HEK293	0.9223	0.9142	0.9268	0.9225	0.9138	0.9256		0.9134	0.8955	0.9002	0.9038	0.8908	0.8868							XRN2_HepG2<-XRN2_K562	0.690051	0.603475	0.651494	0.644128	0.686962	0.649678
IGF2BP3_HepG2	0.8922	0.8807	0.8398	0.8407	0.8373	0.8494		0.8168	0.7685	0.7931	0.6824	0.7111	0.7751							YBX3_HepG2<-YBX3_K562	0.802912	0.757176	0.708648	0.773925	0.691263	0.763261
ILF3_K562	0.947	0.9326	0.917	0.9215	0.9058	0.9338		0.8783	0.8693	0.8347	0.8669	0.7712	0.84							ZC3H11A_HepG2<-ZC3H11A_K562	0.834308	0.78474	0.816054	0.796168	0.795017	0.817219
KHDRBS1_K562	0.96	0.9617	0.9615	0.9599	0.9417	0.9581		0.9232	0.9138	0.9311	0.9263	0.8642	0.9011							ZNF800_HepG2<-ZNF800_K562	0.782955	0.703909	0.710877	0.710776	0.748194	0.671856
LARP4_HepG2	0.9401	0.9258	0.9272	0.9305	0.9227	0.928		0.8336	0.7786	0.7702	0.8225	0.7265	0.7984
LARP4_K562	0.913	0.9184	0.9099	0.9071	0.899	0.9144		0.8325	0.7949	0.7942	0.8153	0.7669	0.762
LARP7_HepG2	0.8201	0.7919	0.7688	0.7564	0.7576	0.7623		0.7548	0.7385	0.6903	0.71	0.6864	0.7166
LARP7_K562	0.9441	0.9418	0.9349	0.9349	0.9229	0.9307		0.8781	0.8642	0.8498	0.7556	0.813	0.7756
LIN28A_H9	0.9159	0.9289	0.9165	0.9143	0.8985	0.9217		0.902	0.8955	0.898	0.888	0.8913	0.8918
LIN28A_HEK293	0.8408	0.8124	0.8231	0.7996	0.7964	0.8386		0.7966	0.7985	0.7325	0.7391	0.7437	0.766
LIN28B_HEK293	0.8183	0.8278	0.8245	0.7285	0.7396	0.8018		0.7809	0.7839	0.7579	0.7869	0.7133	0.768
LIN28B_HepG2	0.9187	0.9069	0.9027	0.9199	0.8926	0.8987		0.8793	0.8858	0.8672	0.8888	0.8245	0.869
LIN28B_K562	0.9323	0.9306	0.9139	0.9221	0.9051	0.9206		0.8731	0.8695	0.8467	0.8664	0.8333	0.8563
LSM11_HepG2	0.8302	0.8127	0.7956	0.7895	0.77	0.7972		0.7641	0.7301	0.7179	0.734	0.701	0.7212
LSM11_K562	0.9239	0.9203	0.9195	0.9153	0.8946	0.9096		0.8349	0.8319	0.8309	0.8452	0.7332	0.8254
METAP2_K562	0.9461	0.9352	0.9278	0.9344	0.9263	0.9316		0.8246	0.8009	0.7477	0.7493	0.7501	0.7483
METTL14_Hela	0.9296	0.9092	0.9206	0.8847	0.8665	0.9066		0.9071	0.8591	0.837	0.8428	0.7853	0.8009
METTL3_Hela	0.8992	0.9008	0.877	0.854	0.8795	0.8981		0.8679	0.8424	0.8028	0.8261	0.8208	0.7998
MOV10_HEK293	0.9208	0.9207	0.9067	0.9114	0.9094	0.9077		0.8997	0.916	0.9073	0.8999	0.8946	0.9053
MTPAP_K562	0.8414	0.8401	0.7976	0.7853	0.7786	0.7722		0.7993	0.7802	0.7292	0.7184	0.7436	0.681
NCBP2_HepG2	0.9539	0.9633	0.9612	0.9514	0.9391	0.9529		0.9472	0.9399	0.933	0.9225	0.8842	0.9406
NCBP2_K562	0.9334	0.9142	0.8985	0.9014	0.8904	0.8962		0.8908	0.8595	0.793	0.8289	0.8015	0.8484
NIP7_HepG2	0.802	0.7926	0.7442	0.7894	0.7552	0.7631		0.7514	0.7267	0.6553	0.7079	0.661	0.6712
NIPBL_K562	0.8679	0.8476	0.8545	0.8478	0.8315	0.8568		0.8093	0.7712	0.7668	0.7687	0.7402	0.7852
NKRF_HepG2	0.8584	0.8623	0.8445	0.8411	0.8044	0.845		0.8356	0.8263	0.8018	0.8406	0.7878	0.8131
NOL12_HepG2	0.8276	0.828	0.8232	0.7749	0.7575	0.7791		0.7809	0.7986	0.7506	0.7116	0.7219	0.741
NOLC1_HepG2	0.8017	0.8004	0.7631	0.7703	0.7673	0.7731		0.7598	0.752	0.7502	0.7566	0.6759	0.7264
NOLC1_K562	0.8919	0.8695	0.855	0.8563	0.8512	0.8711		0.826	0.8078	0.8081	0.7794	0.78	0.779
NONO_K562	0.9261	0.9145	0.9121	0.8803	0.8836	0.9039		0.8509	0.8575	0.789	0.8568	0.8086	0.7952
NOP56_HEK293	0.9323	0.8995	0.8293	0.8145	0.7393	0.7978		0.8341	0.8286	0.7568	0.7981	0.6951	0.7704
NOP58_HEK293	0.9696	0.9632	0.9586	0.9565	0.94	0.9514		0.9451	0.9429	0.9233	0.9185	0.94	0.927
NPM1_K562	0.9536	0.9396	0.9377	0.928	0.9207	0.931		0.8815	0.8436	0.8317	0.8844	0.7977	0.8262
NUDT21_HEK293	0.7688	0.7613	0.73	0.7068	0.6911	0.7023		0.7219	0.7307	0.7478	0.7264	0.6723	0.7611
PABPC4_K562	0.9588	0.9439	0.9475	0.9474	0.9219	0.9454		0.8432	0.8257	0.7668	0.8008	0.7125	0.7552
PABPN1_HepG2	0.8202	0.8213	0.7893	0.8235	0.7784	0.7841		0.748	0.7433	0.6439	0.6816	0.6605	0.6635
PCBP1_HepG2	0.8794	0.8583	0.8297	0.8576	0.8254	0.8593		0.8097	0.81	0.7975	0.7865	0.7311	0.7712
PCBP1_K562	0.9502	0.9485	0.9399	0.9453	0.9397	0.9464		0.9048	0.8874	0.8558	0.8457	0.8639	0.864
PCBP2_HepG2	0.9576	0.9565	0.9485	0.9175	0.9313	0.9396		0.9362	0.9254	0.9149	0.9145	0.9149	0.9237
PHF6_K562	0.8921	0.8893	0.869	0.8741	0.856	0.8947		0.8147	0.8073	0.7795	0.7407	0.7509	0.8039
PPIG_HepG2	0.9082	0.884	0.8911	0.8846	0.8344	0.8959		0.8807	0.8519	0.869	0.8544	0.7855	0.8297
PRPF4_HepG2	0.8355	0.8456	0.7839	0.8097	0.7887	0.8044		0.8169	0.7647	0.7182	0.7382	0.703	0.7308
PRPF8_HepG2	0.8608	0.8302	0.8083	0.8454	0.7929	0.8095		0.8193	0.782	0.6818	0.7098	0.739	0.682
PRPF8_K562	0.8651	0.875	0.8522	0.8656	0.8006	0.7955		0.8077	0.8024	0.6415	0.7776	0.71	0.7281
PTBP1_HEK293T	0.9449	0.9194	0.917	0.9136	0.9046	0.9264		0.9186	0.9096	0.8984	0.8954	0.9003	0.8938
PTBP1_Hela	0.9334	0.9262	0.934	0.935	0.9135	0.928		0.9003	0.8942	0.8886	0.8927	0.8891	0.8976
PTBP1_HepG2	0.8362	0.8282	0.7938	0.8046	0.7585	0.8072		0.8084	0.779	0.739	0.7644	0.7149	0.7514
PTBP1_K562	0.9387	0.9332	0.8959	0.9237	0.8714	0.92		0.8614	0.8783	0.8621	0.7859	0.7856	0.871
PTBP1PTBP2_Hela	0.8929	0.8744	0.8792	0.88	0.8717	0.893		0.869	0.8734	0.8453	0.8534	0.8391	0.861
PUM1_K562	0.8872	0.891	0.8585	0.8432	0.8397	0.862		0.8117	0.8021	0.781	0.7727	0.7666	0.7708
PUM2_HEK293	0.9704	0.9863	0.9782	0.9699	0.9545	0.9733		0.9785	0.9703	0.9745	0.9643	0.9508	0.9758
PUM2_K562	0.9487	0.949	0.9479	0.9387	0.9308	0.9432		0.9234	0.9361	0.91	0.9205	0.893	0.9162
PUS1_K562	0.81	0.8311	0.7856	0.7805	0.7848	0.7728		0.7595	0.7629	0.7295	0.785	0.7373	0.7417
QKI_HEK293	0.8348	0.8135	0.7884	0.7792	0.7292	0.784		0.8232	0.7905	0.7985	0.806	0.6457	0.7733
RBFOX2_HepG2	0.8969	0.8775	0.8314	0.864	0.8008	0.866		0.8568	0.8607	0.8386	0.8282	0.7834	0.8346
RBFOX2_K562	0.8357	0.8119	0.7589	0.7957	0.746	0.7723		0.7748	0.7552	0.731	0.7538	0.7134	0.7302
RBM15_HepG2	0.8025	0.8091	0.7719	0.7702	0.7509	0.7734		0.7664	0.7518	0.7557	0.7564	0.7226	0.7381
RBM15_K562	0.8473	0.8246	0.8245	0.7943	0.7837	0.8107		0.8047	0.7764	0.7289	0.7525	0.718	0.7556
RBM22_HepG2	0.7692	0.7541	0.7341	0.7275	0.7438	0.7521		0.7692	0.7508	0.6887	0.7412	0.693	0.7432
RBM22_K562	0.9253	0.9227	0.8941	0.8898	0.8756	0.9236		0.849	0.8416	0.7554	0.7495	0.7518	0.769
RBM27_K562	0.9322	0.9266	0.9278	0.9274	0.9113	0.9296		0.8411	0.8422	0.7963	0.8105	0.7612	0.7955
RBPMS_HEK293	0.9776	0.9652	0.9699	0.9509	0.8885	0.9394		0.9739	0.9749	0.9613	0.9661	0.8742	0.9373
RPS11_K562	0.8622	0.8511	0.8119	0.8427	0.7922	0.8098		0.7519	0.7467	0.6675	0.6636	0.6151	0.6827
RPS3_HepG2	0.883	0.8722	0.8358	0.8245	0.8072	0.8346		0.8081	0.7733	0.7509	0.7399	0.6827	0.7951
RPS3_K562	0.9268	0.9247	0.907	0.9245	0.8917	0.9225		0.848	0.8201	0.73	0.7632	0.7348	0.7356
RTCB_HEK293	0.79	0.785	0.7067	0.7343	0.7137	0.733		0.7445	0.7241	0.6559	0.6553	0.6668	0.6752
SAFB2_K562	0.9424	0.9303	0.924	0.9307	0.9262	0.9273		0.9049	0.8942	0.9024	0.9091	0.864	0.879
SBDS_K562	0.943	0.9371	0.9111	0.9146	0.9075	0.9366		0.8565	0.8396	0.748	0.7742	0.7383	0.7328
SDAD1_HepG2	0.8373	0.8067	0.7992	0.7992	0.7491	0.7718		0.788	0.7853	0.7048	0.7647	0.6867	0.7037
SDAD1_K562	0.8904	0.8591	0.8551	0.8624	0.844	0.8716		0.8368	0.8273	0.8156	0.7721	0.7785	0.7655
SERBP1_K562	0.9026	0.9066	0.9018	0.8806	0.8809	0.8939		0.8535	0.827	0.7997	0.8222	0.7897	0.8277
SF3A3_HepG2	0.8527	0.8461	0.7661	0.7457	0.7503	0.7846		0.7879	0.791	0.6828	0.668	0.691	0.7473
SF3B1_K562	0.7489	0.7597	0.723	0.72	0.7269	0.7565		0.7187	0.6749	0.7108	0.6704	0.6583	0.687
SF3B4_HepG2	0.8555	0.8341	0.8025	0.8063	0.7844	0.8234		0.7966	0.7729	0.7579	0.7569	0.7227	0.8088
SF3B4_K562	0.8511	0.8219	0.7895	0.7889	0.7743	0.752		0.8023	0.7863	0.6635	0.6989	0.7048	0.6861
SLBP_K562	0.8877	0.8856	0.8682	0.8795	0.856	0.8686		0.8175	0.8198	0.8347	0.7906	0.7268	0.7558
SLTM_HepG2	0.8529	0.8367	0.8111	0.8064	0.8009	0.835		0.829	0.7782	0.8002	0.7384	0.7261	0.7649
SLTM_K562	0.9176	0.9127	0.8946	0.9119	0.8885	0.9041		0.847	0.832	0.8145	0.8559	0.7872	0.823
SMNDC1_HepG2	0.841	0.8415	0.7972	0.8053	0.7864	0.7987		0.8143	0.772	0.7849	0.7463	0.7233	0.7798
SMNDC1_K562	0.8967	0.8706	0.8779	0.8472	0.8058	0.8685		0.8345	0.8412	0.7901	0.7845	0.716	0.8023
SND1_HepG2	0.8535	0.8433	0.8231	0.7823	0.7864	0.7954		0.7974	0.7939	0.7272	0.7746	0.6982	0.6622
SND1_K562	0.9376	0.9263	0.9258	0.8976	0.8898	0.9088		0.8504	0.7988	0.8169	0.8466	0.7628	0.8322
SRRM4_HEK293T	0.8782	0.8791	0.8669	0.8821	0.8466	0.8581		0.7874	0.9001	0.74	0.7529	0.7279	0.7447
SRSF1_HepG2	0.9353	0.9011	0.9147	0.9082	0.8793	0.9254		0.9062	0.8573	0.9038	0.8814	0.8498	0.8492
SRSF1_K562	0.9328	0.9298	0.9285	0.9349	0.8984	0.9273		0.8952	0.8514	0.8252	0.8539	0.7924	0.8385
SRSF7_HepG2	0.8848	0.8747	0.8462	0.862	0.8042	0.8597		0.851	0.8918	0.8437	0.8449	0.7326	0.8506
SRSF7_K562	0.9172	0.9156	0.8979	0.9031	0.8797	0.9065		0.8866	0.8767	0.8438	0.8885	0.8372	0.8982
SRSF9_HepG2	0.9191	0.8766	0.8986	0.88	0.845	0.8838		0.8745	0.8597	0.8638	0.8299	0.7947	0.8022
SUB1_HepG2	0.9029	0.9077	0.8784	0.868	0.8545	0.8754		0.8769	0.6845	0.8328	0.826	0.8138	0.791
SUPV3L1_HepG2	0.7934	0.7956	0.7283	0.7197	0.6976	0.6957		0.7189	0.8077	0.5987	0.6187	0.5925	0.6982
SUPV3L1_K562	0.846	0.8235	0.8014	0.8312	0.7949	0.8117		0.7849	0.9789	0.7342	0.7596	0.7305	0.7327
TAF15_HEK293	0.9864	0.9795	0.9609	0.9612	0.9664	0.962		0.9817	0.8992	0.9547	0.94	0.9567	0.9568
TAF15_HepG2	0.9167	0.9092	0.8944	0.9063	0.8734	0.9031		0.889	0.8924	0.8763	0.8836	0.8628	0.8768
TAF15_K562	0.9422	0.9461	0.9354	0.9235	0.9257	0.9245		0.9048	0.8388	0.8599	0.8928	0.8517	0.892
TARDBP_HEK293T	0.868	0.8533	0.8525	0.8192	0.8268	0.8535		0.8506	0.9118	0.829	0.8351	0.7859	0.8095
TARDBP_K562	0.9526	0.9548	0.9344	0.946	0.9197	0.9496		0.9104	0.7598	0.9023	0.895	0.8492	0.8445
TBRG4_HepG2	0.7444	0.7234	0.6981	0.6855	0.6909	0.674		0.6859	0.884	0.7263	0.6779	0.6466	0.6342
TBRG4_K562	0.8053	0.7881	0.7665	0.7624	0.7657	0.7734		0.7614	0.9686	0.716	0.7358	0.7104	0.7468
TIA1_Hela	0.9704	0.9708	0.9732	0.964	0.9695	0.9689		0.9656	0.8862	0.9571	0.9634	0.9538	0.9607
TIA1_HepG2	0.9651	0.9623	0.9502	0.9625	0.9565	0.9537		0.939	0.9058	0.9337	0.9306	0.9178	0.9316
TIA1_K562	0.9312	0.9306	0.9194	0.918	0.9062	0.9057		0.9077	0.7502	0.9067	0.9065	0.886	0.9099
TIAL1_Hela	0.9359	0.932	0.9354	0.9194	0.9243	0.9212		0.9179	0.769	0.9191	0.901	0.9057	0.8956
TNRC6A_HEK293	0.8306	0.7771	0.7978	0.7766	0.8047	0.7452		0.8214	0.7554	0.7713	0.7818	0.807	0.7248
TNRC6A_K562	0.9403	0.933	0.9076	0.916	0.9029	0.9108		0.8375	0.927	0.726	0.7812	0.7222	0.7427
TRA2A_HepG2	0.9376	0.927	0.8983	0.9229	0.8895	0.9186		0.9066	0.6954	0.8757	0.9089	0.846	0.894
TRA2A_K562	0.9463	0.923	0.9175	0.9295	0.8934	0.9173		0.8958	0.7718	0.8752	0.8228	0.8497	0.8315
TROVE2_K562	0.9475	0.9426	0.9394	0.9268	0.9056	0.9321		0.8664	0.786	0.8042	0.8389	0.7503	0.7946
U2AF1_HepG2	0.8755	0.8741	0.8335	0.8764	0.8122	0.8727		0.8413	0.8128	0.8081	0.7858	0.7456	0.8214
U2AF1_K562	0.8923	0.8556	0.8535	0.8635	0.7958	0.867		0.8443	0.8335	0.8495	0.8413	0.7786	0.8103
U2AF2_Hela	0.8799	0.8319	0.8743	0.8712	0.812	0.8625		0.9022	0.7821	0.8264	0.8348	0.8078	0.8264
U2AF2_HepG2	0.8783	0.8448	0.8347	0.8712	0.8001	0.8437		0.8527	0.7928	0.8323	0.7849	0.7255	0.8199
U2AF2_K562	0.8873	0.8932	0.8314	0.8484	0.8333	0.875		0.8714	0.8536	0.8609	0.8104	0.768	0.826
U2AF65_Hela	0.9548	0.9506	0.9526	0.9575	0.9422	0.9492		0.9474	0.8011	0.95	0.9513	0.9325	0.9411
UCHL5_HepG2	0.851	0.8347	0.8152	0.8012	0.7713	0.8083		0.803	0.8647	0.7823	0.7566	0.759	0.7492
UCHL5_K562	0.9147	0.9163	0.9044	0.9005	0.8939	0.9031		0.8989	0.7974	0.8583	0.8702	0.8615	0.8949
UPF1_Hela	0.9712	0.9794	0.9535	0.9781	0.9698	0.9822		0.9655	0.8379	0.9522	0.9551	0.9572	0.963
UPF1_HepG2	0.9297	0.9096	0.9117	0.9042	0.8789	0.911		0.898	0.8432	0.8718	0.8838	0.8614	0.869
UPF1_K562	0.9347	0.9237	0.9252	0.9133	0.9067	0.9205		0.9124	0.7954	0.8963	0.8976	0.8728	0.8957
UTP18_HepG2	0.7931	0.7575	0.7326	0.7638	0.723	0.7409		0.7387	0.9235	0.6536	0.6682	0.6298	0.7307
UTP18_K562	0.8462	0.8147	0.8077	0.814	0.7934	0.8183		0.7773	0.8701	0.7477	0.7479	0.6977	0.7256
UTP3_K562	0.8032	0.8171	0.7667	0.768	0.7513	0.7615		0.7791	0.838	0.719	0.7192	0.7145	0.7403
WDR3_K562	0.7695	0.93	0.9158	0.9277	0.9174	0.9197		0.9322	0.8747	0.9198	0.9222	0.9102	0.9074
WDR33_HEK293	0.926	0.7279	0.7187	0.7255	0.735	0.7199		0.6825	0.8346	0.6605	0.6902	0.6496	0.6599
WDR43_HepG2	0.8006	0.7945	0.7502	0.7761	0.7401	0.7402		0.7576	0.8391	0.7433	0.7086	0.6665	0.7154
WDR43_K562	0.842	0.8236	0.8282	0.8214	0.8056	0.8341		0.7934	0.6577	0.7651	0.801	0.7568	0.7747
WRN_K562	0.8574	0.8563	0.8451	0.8291	0.8179	0.8404		0.7903	0.735	0.7871	0.7505	0.7461	0.7718
WTAP_Hela	0.88	0.8921	0.8503	0.9199	0.7695	0.8421		0.8907	0.9562	0.7989	0.8692	0.5858	0.8025
XRCC6_K562	0.8585	0.8577	0.8278	0.8375	0.8227	0.8379		0.8044	0.9467	0.7643	0.7708	0.7481	0.7612
XRN2_HepG2	0.8302	0.824	0.8094	0.766	0.7742	0.7847		0.8174	0.9038	0.759	0.7529	0.7648	0.7747
XRN2_K562	0.9179	0.906	0.8793	0.8921	0.8773	0.9039		0.8679	0.9116	0.7722	0.7095	0.718	0.6978
YBX3_HepG2	0.8561	0.8552	0.8407	0.8278	0.8294	0.8248		0.7968	0.7485	0.758	0.7467	0.7344	0.7225
YBX3_K562	0.9495	0.95	0.9332	0.9449	0.9198	0.9357		0.8597	0.8297	0.8084	0.8646	0.7837	0.8211
YTHDF2_Hela	0.8371	0.8281	0.8263	0.8145	0.7936	0.8158		0.8172	0.9103	0.7965	0.7885	0.7689	0.7984
YWHAG_K562	0.9098	0.9139	0.8974	0.9019	0.8765	0.8963		0.8336	0.8798	0.8228	0.8013	0.722	0.7975
ZC3H11A_HepG2	0.8896	0.8699	0.8547	0.8858	0.8556	0.87		0.8516	0.8686	0.8364	0.8248	0.7705	0.8578
ZC3H11A_K562	0.8672	0.8717	0.8337	0.8601	0.8442	0.8629		0.8307	0.8456	0.8128	0.7897	0.7954	0.8348
ZC3H7B_HEK293	0.9397	0.9404	0.9226	0.9305	0.927	0.931		0.9256	0.8425	0.9307	0.913	0.9195	0.9149
ZNF622_K562	0.9088	0.8972	0.8845	0.8742	0.8543	0.8916		0.8775	0.8404	0.861	0.8464	0.8208	0.851
ZNF800_HepG2	0.8664	0.8266	0.8139	0.821	0.8086	0.8264		0.8046	0.8462	0.7389	0.7645	0.7583	0.8097
ZNF800_K562	0.9363	0.9291	0.918	0.9235	0.9065	0.9143		0.8922	0.8707	0.8659	0.8824	0.8491	0.8792
ZRANB2_K562	0.8928	0.86	0.851	0.8355	0.825	0.84		0.8489	0.942	0.8272	0.7784	0.7696	0.8218

## Sheet: fig5.e
HDRNet using different descriptors on dynamic prediction, without structures, Fig.5e								HDRNet using different descriptors on dynamic prediction, with structures, Fig.5e
BERT	OneHot	W2V	D2V	Glove	FastText	(Without structure)		HDRNet	Onehot	W2V	D2V	Glove	FastText
0.7544	0.7756	0.7803	0.7715	0.7617	0.7749			0.7881	0.7805	0.7473	0.7615	0.7595	0.7672
0.8135	0.813	0.8351	0.8173	0.81	0.8047			0.8329	0.8439	0.8167	0.8084	0.8146	0.8282
0.7195	0.7222	0.6891	0.7081	0.7138	0.7075			0.7523	0.7713	0.7108	0.7129	0.6943	0.7025
0.7426	0.7243	0.7269	0.7201	0.7321	0.7057			0.8564	0.8339	0.8004	0.8188	0.7998	0.8208
0.7413	0.7194	0.7274	0.6946	0.7105	0.713			0.7526	0.7681	0.7283	0.7076	0.6838	0.7487
0.8098	0.7721	0.7855	0.8168	0.7506	0.7762			0.8296	0.8298	0.8188	0.7982	0.802	0.8386
0.8688	0.8452	0.8127	0.8516	0.7685	0.8008			0.8269	0.8617	0.8205	0.8547	0.8285	0.8366
0.5782	0.5696	0.551	0.6152	0.5691	0.592			0.6486	0.6779	0.6259	0.6387	0.6167	0.6977
0.6997	0.6753	0.6812	0.6967	0.6501	0.6853			0.8284	0.8501	0.8608	0.8587	0.855	0.8551
0.6949	0.6864	0.6965	0.696	0.6736	0.6803			0.7498	0.7544	0.7389	0.7518	0.7334	0.7202
0.6654	0.6322	0.6584	0.6763	0.6622	0.6465			0.7226	0.6875	0.6649	0.6834	0.6161	0.6761
0.656	0.6455	0.6342	0.6242	0.648	0.6099			0.7655	0.7398	0.7115	0.6881	0.714	0.7059
0.6997	0.6727	0.6749	0.6572	0.6539	0.66			0.8083	0.7241	0.7283	0.7443	0.7406	0.7483
0.6805	0.6434	0.6354	0.6396	0.589	0.6555			0.6927	0.6755	0.6672	0.6776	0.651	0.6675
0.7898	0.776	0.7963	0.7811	0.7425	0.7845			0.8225	0.806	0.8042	0.8081	0.7649	0.8144
0.7	0.6795	0.6728	0.6897	0.6815	0.6821			0.7405	0.7369	0.7322	0.7366	0.7068	0.7175
0.6815	0.7092	0.6818	0.6767	0.6483	0.6815			0.7592	0.7163	0.7342	0.7273	0.7498	0.7236
0.6143	0.6178	0.6181	0.6169	0.5908	0.6168			0.6787	0.6343	0.5863	0.62	0.6285	0.6542
0.792	0.772	0.7693	0.7748	0.7538	0.7687			0.872	0.803	0.7964	0.8042	0.7821	0.7991
0.7585	0.7699	0.7641	0.7612	0.7285	0.7497			0.8646	0.8218	0.8048	0.8157	0.8037	0.8102
0.6558	0.6631	0.654	0.6605	0.6534	0.653			0.8535	0.6942	0.6871	0.6704	0.6484	0.6812
0.8726	0.8523	0.8777	0.8641	0.8422	0.8646			0.8915	0.8995	0.8997	0.895	0.8817	0.8797
0.8661	0.8739	0.8639	0.8583	0.8667	0.861			0.8785	0.8816	0.8916	0.8633	0.8541	0.892
0.8065	0.7962	0.7975	0.797	0.8063	0.7824			0.8572	0.8543	0.8189	0.8441	0.8422	0.8394
0.7932	0.7993	0.8132	0.7913	0.7917	0.7972			0.8408	0.8172	0.8402	0.8385	0.7945	0.8132
0.7977	0.7909	0.7656	0.7707	0.7637	0.7539			0.8488	0.8376	0.831	0.8224	0.8364	0.823
0.7625	0.7665	0.7616	0.7631	0.7103	0.7769			0.8738	0.8188	0.8242	0.8269	0.803	0.826
0.7308	0.6899	0.6791	0.6944	0.6459	0.6671			0.8663	0.8697	0.8851	0.885	0.8898	0.8752
0.6291	0.578	0.6054	0.573	0.6176	0.5606			0.7449	0.6882	0.7118	0.7005	0.6904	0.6815
0.8557	0.8532	0.8582	0.8435	0.8281	0.853			0.903	0.8875	0.8645	0.881	0.86	0.8712
0.6565	0.6074	0.6249	0.6539	0.5974	0.6177			0.7584	0.7407	0.7281	0.7048	0.7105	0.7181
0.8221	0.8272	0.8394	0.8341	0.832	0.8367			0.8387	0.838	0.822	0.8661	0.8148	0.8673
0.6066	0.5873	0.5979	0.5932	0.6145	0.583			0.7065	0.6776	0.6773	0.681	0.6984	0.6935
0.7414	0.7482	0.7063	0.7056	0.7245	0.7572			0.892	0.8334	0.8316	0.8275	0.8328	0.8442
0.6894	0.6302	0.6011	0.6427	0.5854	0.6051			0.7385	0.6763	0.6768	0.6648	0.689	0.6712
0.6736	0.6575	0.6887	0.6468	0.63	0.6575			0.7822	0.713	0.6831	0.6847	0.6739	0.7291
0.6923	0.6804	0.6899	0.7188	0.7245	0.6994			0.6932	0.7379	0.7365	0.7296	0.7262	0.7285
0.6925	0.7081	0.7032	0.6937	0.674	0.7268			0.7847	0.7339	0.7323	0.7136	0.7008	0.7423
0.5356	0.5427	0.5248	0.5585	0.559	0.5448			0.6435	0.5893	0.5762	0.5873	0.5665	0.588
0.7056	0.6901	0.6834	0.6839	0.6504	0.6786			0.8428	0.7822	0.7608	0.7439	0.7542	0.7548
0.6414	0.6244	0.6427	0.6134	0.6094	0.6002			0.7597	0.7084	0.6926	0.6842	0.6847	0.6925
0.6527	0.6573	0.5633	0.573	0.6162	0.5609			0.6927	0.7047	0.6718	0.7148	0.6828	0.6738
0.773	0.7485	0.7689	0.7691	0.7286	0.7656			0.8225	0.7981	0.7825	0.807	0.7744	0.7905
0.7216	0.6729	0.7094	0.6889	0.6625	0.7025			0.7752	0.724	0.7441	0.7493	0.7413	0.7357
0.7047	0.6665	0.6445	0.676	0.6137	0.6631			0.7849	0.7126	0.7134	0.7291	0.7069	0.7
0.8214	0.8226	0.7761	0.7772	0.7285	0.7982			0.8369	0.8156	0.8332	0.819	0.8221	0.8272
0.6894	0.6831	0.6619	0.7096	0.6941	0.704			0.7825	0.6952	0.7308	0.7215	0.6933	0.7234
0.5615	0.5543	0.5686	0.5591	0.5766	0.5722			0.6395	0.6281	0.6143	0.609	0.6005	0.6357
0.8458	0.8433	0.8461	0.8591	0.8393	0.8617			0.8985	0.8784	0.8733	0.8833	0.8748	0.8632
0.6063	0.6162	0.6176	0.6151	0.6042	0.6184			0.6832	0.6618	0.6775	0.6636	0.6742	0.6674
0.8952	0.8902	0.8913	0.8854	0.8872	0.8931			0.8973	0.9185	0.9263	0.9183	0.911	0.9141
0.835	0.843	0.834	0.8182	0.8151	0.809			0.8824	0.8745	0.8623	0.8562	0.8387	0.8639
0.7471	0.738	0.7281	0.7098	0.6815	0.7201			0.7804	0.7962	0.7847	0.7469	0.7545	0.7655
0.7897	0.781	0.7698	0.7642	0.7388	0.7462			0.8085	0.7922	0.7814	0.7904	0.7775	0.7864
0.7261	0.7118	0.7062	0.6825	0.6807	0.6837			0.8268	0.7121	0.758	0.7088	0.68	0.7225
0.8575	0.8585	0.8332	0.8477	0.8115	0.8268			0.8842	0.8621	0.8706	0.8659	0.8577	0.8491
0.6164	0.6081	0.6337	0.6144	0.6013	0.6156			0.6644	0.6672	0.6839	0.6961	0.6676	0.6593
0.6351	0.636	0.6112	0.6242	0.6276	0.6181			0.6709	0.6725	0.7034	0.6384	0.6835	0.664
0.6901	0.6699	0.6823	0.6289	0.6167	0.5962			0.7183	0.6908	0.6699	0.7181	0.6977	0.6927
0.8135	0.7543	0.7153	0.7327	0.6883	0.7175			0.8634	0.7959	0.8107	0.7916	0.7731	0.8019
0.7603	0.7735	0.7668	0.7603	0.7807	0.7633			0.8277	0.8385	0.82	0.8326	0.8301	0.8308
0.7648	0.7414	0.7355	0.7536	0.7405	0.7458			0.8624	0.7824	0.7636	0.7711	0.7711	0.7919
0.7506	0.7519	0.7445	0.7357	0.7461	0.757			0.7847	0.7719	0.7644	0.7804	0.7634	0.7824
0.796	0.8168	0.7959	0.7855	0.774	0.7943			0.863	0.8188	0.8354	0.8191	0.8254	0.833
0.711	0.6973	0.7054	0.6517	0.6039	0.6601			0.7762	0.7429	0.7498	0.7519	0.7089	0.737
0.7931	0.7504	0.7053	0.7512	0.6648	0.7267			0.8213	0.8456	0.8416	0.8704	0.862	0.8442
0.7193	0.7153	0.7116	0.7317	0.6867	0.7003			0.7568	0.7611	0.7415	0.7326	0.7527	0.7414
0.7917	0.7556	0.7477	0.7551	0.7227	0.7607			0.838	0.8352	0.8126	0.7957	0.8105	0.8421
0.8424	0.8085	0.7959	0.7716	0.7382	0.7648			0.8758	0.8272	0.8378	0.8298	0.8034	0.8221
0.6109	0.5957	0.5847	0.5556	0.5206	0.6007			0.6761	0.6094	0.6388	0.6638	0.5821	0.6276
0.666	0.6746	0.6215	0.6653	0.6238	0.6128			0.8673	0.8475	0.8355	0.8459	0.8611	0.8511
0.7127	0.7121	0.702	0.7022	0.6998	0.6823			0.7645	0.7934	0.826	0.8108	0.7811	0.8267
0.6825	0.6785	0.6992	0.7113	0.6841	0.6585			0.683	0.7176	0.7461	0.7619	0.7321	0.7668
0.6972	0.6805	0.7013	0.7093	0.6634	0.7183			0.7371	0.7755	0.8064	0.7592	0.7488	0.7584
0.7615	0.7698	0.7756	0.7751	0.7262	0.7328			0.7422	0.8239	0.8564	0.7938	0.8365	0.8164
0.6173	0.6255	0.6327	0.6527	0.6182	0.628			0.6847	0.6679	0.6555	0.7056	0.6466	0.7122
0.7567	0.7723	0.7943	0.7661	0.7847	0.7698			0.8215	0.8345	0.8428	0.8304	0.8333	0.8456
0.7301	0.702	0.7676	0.7456	0.7619	0.735			0.7214	0.7162	0.795	0.8057	0.7852	0.7507
0.6854	0.6505	0.7579	0.7471	0.7354	0.7373			0.734	0.7062	0.7644	0.7254	0.698	0.7686
0.6144	0.6263	0.5903	0.6129	0.5866	0.5873			0.6386	0.6708	0.6396	0.641	0.6352	0.6822
0.8457	0.8378	0.8288	0.8285	0.8359	0.8208			0.8041	0.8513	0.7637	0.7702	0.7559	0.7544
0.7857	0.7753	0.7604	0.7666	0.7194	0.775			0.8201	0.8443	0.7582	0.7392	0.7453	0.87527
0.815	0.7063	0.7538	0.7884	0.822	0.8147			0.8312	0.7338	0.8004	0.7698	0.8169	0.6977
0.8629	0.8671	0.8649	0.8406	0.8411	0.8593			0.8985	0.9187	0.8975	0.8889	0.893	0.8968
0.8509	0.84	0.8297	0.8585	0.8347	0.8613			0.8809	0.8702	0.8747	0.8686	0.8523	0.8616
0.8129	0.8054	0.8115	0.8034	0.8371	0.8253			0.8483	0.8308	0.7981	0.7537	0.7963	0.795
0.8053	0.823	0.808	0.8214	0.8027	0.8025			0.8388	0.8503	0.8443	0.8545	0.8603	0.8619
0.8155	0.7774	0.7859	0.7907	0.7718	0.7621			0.8366	0.8571	0.8566	0.864	0.8535	0.8593
0.818	0.813	0.7944	0.7054	0.7906	0.8006			0.8322	0.8218	0.8683	0.8863	0.862	0.8925
0.7236	0.7331	0.7359	0.7526	0.7181	0.7341			0.8805	0.8651	0.8723	0.8711	0.855	0.8639
0.6876	0.6102	0.6396	0.6531	0.5748	0.6219			0.7215	0.6921	0.697	0.7136	0.7119	0.7214
0.8506	0.8485	0.8309	0.8444	0.8041	0.8428			0.8805	0.8755	0.8939	0.8963	0.884	0.8924
0.6223	0.642	0.6509	0.6392	0.6498	0.6719			0.7049	0.6775	0.6835	0.6699	0.665	0.6714
0.8038	0.7871	0.7938	0.7999	0.7843	0.7983			0.8651	0.8236	0.8241	0.8546	0.8198	0.8388
0.6326	0.5857	0.6542	0.6458	0.693	0.6558			0.6686	0.6387	0.6621	0.6088	0.6786	0.6603
0.8254	0.7522	0.8265	0.8315	0.8063	0.8089			0.8235	0.7989	0.7965	0.8075	0.796	0.7985
0.6642	0.6147	0.6033	0.5698	0.621	0.5924			0.7009	0.734	0.7331	0.7178	0.7351	0.7283
0.687	0.6432	0.7327	0.7419	0.6933	0.7102			0.6981	0.6893	0.6556	0.6491	0.646	0.6805
0.6767	0.6185	0.6534	0.6755	0.6388	0.6645			0.7216	0.6699	0.6789	0.6861	0.6764	0.7019
0.6991	0.7106	0.7067	0.7088	0.6883	0.7213			0.753	0.7494	0.7277	0.7184	0.7105	0.7253
0.5623	0.6093	0.6513	0.5921	0.5796	0.5872			0.569	0.6297	0.614	0.5988	0.6053	0.6173
0.7246	0.69	0.7054	0.6944	0.6893	0.6897			0.7737	0.7255	0.7215	0.7377	0.7268	0.7545
0.6806	0.6548	0.6914	0.6955	0.7004	0.6877			0.6997	0.6807	0.616	0.6229	0.6446	0.6401
0.6187	0.6099	0.59	0.6129	0.5608	0.5869			0.7215	0.6949	0.6423	0.6811	0.6662	0.6435
0.7759	0.6894	0.7415	0.7333	0.6893	0.7479			0.7993	0.7434	0.7471	0.768	0.7772	0.785
0.7227	0.6831	0.7086	0.6816	0.6759	0.6941			0.741	0.7493	0.6976	0.7189	0.6987	0.7078
0.7812	0.6658	0.6474	0.6688	0.6563	0.5919			0.7268	0.7833	0.6762	0.6551	0.6337	0.6756
0.8026	0.7921	0.7899	0.7861	0.7907	0.7901			0.8381	0.8495	0.8528	0.8412	0.8525	0.8364
0.7241	0.687	0.7524	0.7315	0.6565	0.7381			0.7293	0.714	0.7823	0.7671	0.7543	0.7472
0.5572	0.5301	0.695	0.6484	0.6453	0.6074			0.6256	0.5859	0.6094	0.6028	0.6137	0.6115
0.8463	0.8432	0.8296	0.8532	0.8165	0.8387			0.8773	0.8799	0.8413	0.8493	0.8286	0.8287
0.6088	0.5737	0.6211	0.6529	0.6454	0.6934			0.6591	0.6822	0.6209	0.6283	0.5997	0.5867
0.8688	0.8736	0.8656	0.8813	0.8687	0.8719			0.9138	0.9025	0.8759	0.8818	0.8781	0.876
0.8467	0.8198	0.8294	0.8451	0.819	0.8369			0.8749	0.8764	0.8733	0.8879	0.879	0.8581
0.7599	0.7564	0.7471	0.7363	0.7454	0.7447			0.8085	0.786	0.7725	0.7823	0.7751	0.7841
0.7908	0.7894	0.7701	0.7519	0.7461	0.7546			0.8064	0.7881	0.7848	0.8018	0.767	0.7801
0.788	0.6886	0.7632	0.8044	0.7687	0.8029			0.8054	0.6943	0.7925	0.8421	0.8342	0.8245
0.8678	0.8485	0.8658	0.8569	0.8649	0.8868			0.8742	0.8974	0.8854	0.8908	0.8666	0.8897
0.6525	0.6191	0.6639	0.6436	0.6542	0.6495			0.677	0.6677	0.7138	0.7059	0.7001	0.7498
0.6563	0.6369	0.6746	0.7258	0.6667	0.7112			0.6708	0.6554	0.6342	0.6247	0.6391	0.6609
0.635	0.603	0.6683	0.6044	0.6534	0.6892			0.688	0.6242	0.689	0.6808	0.7248	0.687
0.7521	0.7564	0.7583	0.7323	0.77	0.7295			0.7998	0.7807	0.7465	0.7708	0.7286	0.7605
0.7785	0.7843	0.7683	0.7653	0.7727	0.7915			0.8311	0.7996	0.8341	0.813	0.8129	0.8353
0.8164	0.7037	0.8221	0.8314	0.7819	0.8335			0.7811	0.7029	0.7676	0.8688	0.8653	0.8298

## Sheet: ablation study
k-mer analyse for Fig. 6a						HDRNet using different feature combination scheme for Fig. 6b				Ablation study of HDRNet for Fig. 6c
	3mer	4mer	5mer	6mer			concatenate	sum-up			HDRNet	HDRNet-NMVRS	HDRNet-AVGpool	HDRNet-DPRBPonly	HDRNet-DUSO
AARS_K562	0.8002	0.7997	0.7846	0.8007		AARS_K562	0.8002	0.7948		AARS_K562	0.8002	0.7907	0.7908	0.7582	0.7303
AATF_K562	0.8759	0.8594	0.8599	0.88		AATF_K562	0.8759	0.8514		AATF_K562	0.8759	0.8679	0.8438	0.8403	0.8083
ABCF1_K562	0.8452	0.8309	0.8187	0.8331		ABCF1_K562	0.8452	0.8248		ABCF1_K562	0.8452	0.8298	0.8342	0.7722	0.7569
AGGF1_HepG2	0.8698	0.8611	0.8513	0.8603		AGGF1_HepG2	0.8698	0.8584		AGGF1_HepG2	0.8698	0.8652	0.8701	0.8449	0.8089
AGGF1_K562	0.8461	0.8335	0.8447	0.8429		AGGF1_K562	0.8461	0.8577		AGGF1_K562	0.8461	0.8341	0.8413	0.8349	0.7768
AGO_HEK293	0.9443	0.9412	0.9238	0.934		AGO_HEK293	0.9443	0.9387		AGO_HEK293	0.9443	0.9286	0.9393	0.9214	0.9166
AKAP1_HepG2	0.897	0.9059	0.8984	0.8984		AKAP1_HepG2	0.897	0.9043		AKAP1_HepG2	0.897	0.9094	0.8933	0.8793	0.8477
AKAP1_K562	0.882	0.8679	0.8743	0.8613		AKAP1_K562	0.882	0.877		AKAP1_K562	0.882	0.8779	0.8807	0.8548	0.8422
AKAP8L_K562	0.8544	0.8365	0.8443	0.8283		AKAP8L_K562	0.8544	0.8337		AKAP8L_K562	0.8544	0.8214	0.8278	0.8135	0.7757
ALKBH5_HEK293	0.7999	0.7976	0.7846	0.7736		ALKBH5_HEK293	0.7999	0.795		ALKBH5_HEK293	0.7999	0.7914	0.7983	0.7766	0.7656
APOBEC3C_K562	0.9489	0.9357	0.9442	0.9274		APOBEC3C_K562	0.9489	0.9351		APOBEC3C_K562	0.9489	0.9426	0.9388	0.8644	0.8571
AQR_HepG2	0.8939	0.8797	0.8898	0.8746		AQR_HepG2	0.8939	0.8718		AQR_HepG2	0.8939	0.8945	0.8681	0.8383	0.782
AQR_K562	0.8507	0.8422	0.8367	0.8394		AQR_K562	0.8507	0.8198		AQR_K562	0.8507	0.8356	0.8128	0.7834	0.7156
ATXN2_HEK293T	0.8655	0.8625	0.8641	0.8636		ATXN2_HEK293T	0.8655	0.8644		ATXN2_HEK293T	0.8655	0.87	0.8565	0.8092	0.7983
AUH_HepG2	0.8841	0.8881	0.8865	0.8873		AUH_HepG2	0.8841	0.8728		AUH_HepG2	0.8841	0.8831	0.8708	0.8621	0.8112
AUH_K562	0.9304	0.9242	0.9227	0.9169		AUH_K562	0.9304	0.9165		AUH_K562	0.9304	0.9184	0.9217	0.8697	0.8565
BCCIP_HepG2	0.8862	0.8795	0.8771	0.8731		BCCIP_HepG2	0.8862	0.8632		BCCIP_HepG2	0.8862	0.8671	0.8629	0.8551	0.8211
BCLAF1_HepG2	0.9218	0.9233	0.9102	0.9051		BCLAF1_HepG2	0.9218	0.9086		BCLAF1_HepG2	0.9218	0.911	0.9109	0.9101	0.8819
BUD13_HepG2	0.8872	0.8688	0.8684	0.8627		BUD13_HepG2	0.8872	0.8683		BUD13_HepG2	0.8872	0.871	0.8465	0.8425	0.7852
BUD13_K562	0.8683	0.8744	0.859	0.871		BUD13_K562	0.8683	0.8536		BUD13_K562	0.8683	0.8523	0.8538	0.8157	0.7538
	0.87759	0.870605	0.867165	0.866685							0.87759	0.8681	0.86312	0.83733	0.804585

## Sheet: TDP-43 binding genes
					jVenn data, Fig.9a
id	Shared TDP-43 binding genes	68 diseases related TDP-43 binding genes			K562	HEK293	K562|HEK293
	SEH1L	CALM2			MAFG	MKKS	RPL22
	SMC1A	CSNK2A1			RPL23A	TMEM250	SEH1L
	MAZ	TXN			SRRM1	NAT8L	RPL24
	ACTB	COX4I1			EPRS1	CHAF1B	RPL26
	ACTG1	NDUFA12			RPL27	AARS1	RPL27A
	MCM3	UBB			RPL30	GATD3	RPL28
	MDH2	SRSF3			MAGEA12	CACUL1	RPL34
	ARID1A	SQSTM1			RPL32	ABR	RPL37A
	TOMM5	NUP214			RPL35A	ACADM	RPL38
	PARP1	HSPA5			ABCF1	MAP4	ERH
	AP2B1	PSMB2			RPL41	ACAT1	NUP85
	XPO5	COX6B1			RPL36A	ASIC1	RPLP0
	MKI67	CLTC			H2AZ2	MARS1	RPN1
	ALDOA	PSMA7			VRK3	RBM10	RPN2
	LTBP4	NUP85			UBE4B	KDM5C	FBL
	AMD1	SEH1L			RPLP2	MAX	RPS2
	OGT	AP2M1			RPS3A	RBIS	SAP18
	C19orf53	UBE2L3			USP9X	SCYL1	RPS3
	PKP4	UBA52			RPS4X	TIMM23	SHISA5
	BIRC5	NUP98			MAT2A	UBL4A	RPS5
	APLP2	GAPDH			HIPK1	MCL1	RPS6
	YARS1	NDUFC2			ACP1	LAGE3	SMC1A
	ARF3	FUS			PAK4	MCM5	MAZ
	MSN	ACTB			ETFB	BTBD1	RPS6KB2
	RHOA	COX7B			KIAA0319L	MBD6	COPRS
	NOP14	POLR2E			RPS12	ADAR	RPS8
	MT-CO1	PSMA3			MALAT1	GATAD2B	ETF1
	RPS10-NUDT3	UBC			MRPL27	ADCY9	RPS9
	SSU72	PSMA4			MMDK	ADD1	ETFA
	PSMG1	NDUFV1			RPS15A	SCAF4	ACTB
	ASNS	SOD1			HEMGN	BAP1	RPS11
	MT-ND6	POLR2H			MCM6	RAB8A	RPS14
	DYNLL1	HDAC2			MCM7	LRRC47	RPS15
	EIF3A	AP2B1			CD46	ZNF512B	ACTG1
	EIF3B	ACTR1A			RPS23	MFAP1	RPS16
	EIF3G	NDUFB9			RPS24	PEF1	MCM3
	EIF3H	ACTG1			RPS25	MGAT5	RPS18
	EIF3I	PSMB3			RPS27A	AARS2	RPS19
	ATP1A1	PSMD2			RPS28	AP2A2	RPS20
	ATP2A2	NDUFA1			RPS29	MAVS	EWSR1
	SRSF9	VDAC3			STAG3L5P-PVRIG2P-PILRB	AP1B1	LRRC59
	B4GALT2	CYCS			RREB1	TBC1D14	RPS21
	ATP5F1E	TARDBP			MDK	AHCY	RPS27
	MYH10	MATR3			CPED1	AK2	MDH2
	GPAA1	STIP1			PICALM	AFDN	RRM1
	MYL6	CYBA			SLC25A37	AKT1	ARID1A
	HNRNPM	ATP2A2			CDC45	SPOP	EZH2
	NAP1L1	COX5B			LENG8	CCDC97	TFG
	NAP1L4	VDAC1			TUBA1B	ALDH2	TOMM5
	NARS1	CLTA			H2AC6	TMEM123	FAM53C
	NASP	HNRNPA2B1			SNORA73B	ALDH9A1	SORT1
	NDUFA1	ATP5F1E			H2AC17	ALDH3A2	FANCG
	NDUFA4	NDUFB8			H2BC8	ZNF282	PARP1
	NDUFB8	GNAS			H2BC15	SMIM19	FASN
	NDUFB9	CALM3			SNORA68	MRFAP1L1	SAFB
	NDUFC2	CTNNB1			SNORA67	RAD54L	SARS1
	NDUFV1	NUP93			H2BC21	MRTFA	RACK1
	SEPTIN2	MFN2			HOOK1	NCK2	AP2B1
	NEDD8	COX7C			POMP	BAHCC1	XPO5
	ALDH1A2	PSMD4			H4C8	DUSP11	SCD
	ZFP36L2	PSMC2			FDFT1	CUL4B	EIF3L
	BSG	NDUFA4			FDPS	MPP2	FEN1
	SQSTM1	SEM1			UBAC1	MPST	MKI67
	BTF3	PSMC3			PGRMC2	DCAF15	SNHG29
	MCM3AP	UQCRH			NUFIP2	BIN1	PPIH
	EIF2S2	TUBA1C			GAPDHP44	LRFN1	ALDOA
	NMT1	NUP205			AIG1	IRS4	LTBP4
	NONO	CSNK1E			OSBPL7	C8orf88	EIF3M
	FOXK1				TIMM17A	FLYWCH2	FKBP5
	NPM1				PPME1	DHX37	SYNCRIP
	DIRAS1				MLLT6	RANBP3	VAT1
	NORAD				SNHG3	GRAMD1A	AMD1
	CALM2				USP48	ANXA11	FLNA
	CALM3				ALDOC	PARG	ZDHHC18
	CALR				FEM1A	NIPSNAP1	SFPQ
	CALU				FKBP1A	DBNL	DDX17
	CANX				ATP5PD	NTMT1	OGT
	NUP98				MICOS10	MACROD1	SRSF1
	CAPZB				MPP1	APEH	SRSF3
	BAZ1B				CUL3	APEX1	HYOU1
	ODC1				SAMD1	DGKZ	SRSF5
	P4HB				SET	PYURF	COPZ1
	AIFM1				CNOT11	CHD8	TRA2B
	PEBP1				SRSF2	NT5C3B	COPG1
	PRDX1				NOP56	ZDBF2	NELFCD
	CYCS				SRSF7	MSH2	NACC1
	CD63				PGGHG	COPS3	ANP32B
	TMSB10				C6orf89	MSI1	C19orf53
	ZNF664				BZW2	API5	PKP4
	BUB3				MCFD2	CCDC12	ANAPC11
	CDC25B				ANXA1	APP	ZDHHC7
	DDX21				ANXA2	CGGBP1	BIRC5
	PCBP1				TRMT112	MAPKAPK5	APLP2
	PCBP2				MCTS1	DEGS1	PPP6R1
	PCMT1				EIF1AD	THOC5	MLXIP
	PTTG1				TUBB	ARCN1	WDR26
	CFL1				LARS1	PDXK	PABPC1
	RCC1				FBRSL1	ARF1	SLC1A5
	PFDN2				IFITM1	KHSRP	YARS1
	PFDN5				FBXO11	ARF4	ARF3
	CHD4				CCT7	ARF5	TGOLN2
	PGK1				CCT4	AKR7A2	MSN
	PHB1				TBC1D22B	NCOA5	KANSL3
	MTPN				DDX55	PRKRA	RHOA
	SLC25A3				ACBD6	STK16	MAPRE1
	RPL23				POM121C	TMEM230	SLC6A8
	PPIG				SKP1	RHOB	SRRT
	AP2M1				FOXJ3	RHOG	ARFGAP2
	CLIC1				BHLHE40	ARHGAP1	IGF2BP1
	TMEM259				C16orf72	ARHGDIA	NOP14
	CLTA				HDAC7	CHURC1-FNTB	YKT6
	CLTC				PRPF40A	MRPL18	MT-CO1
	CIZ1				PAICS	ARL3	CCT5
	PKM				TMEM101	SYNJ2BP-COX16	RPS10-NUDT3
	DDX23				DENR	ARRB2	SSU72
	QKI				PDLIM5	YIF1B	LUC7L2
	GSTO1				MADD	BABAM1	PSMG1
	WDR77				DNAJC2	LAMTOR4	ASNS
	DDIT4				IVNS1ABP	STC2	MT-ND6
	RPL36				MED15	USO1	CCAR1
	LETMD1				MYL12A	RANGRF	CCT8
	COMT				NCBP2	MTHFD1	SMARCC1
	RCCD1				TXNIP	RFXANK	ACIN1
	COX4I1				ATP5MG	JRK	DNAJC5
	COX5B				IARS2	RTCA	SMARCE1
	POLR2E				METTL5	SAP30BP	WDR82
	COX6B1				CHMP4A	MT-ND5	ZFR
	POLR2H				MT-ATP6	ASPH	DYNLL1
	EI24				MT-CO2	BRD9	KDM2A
	COX7B				GSTK1	FUNDC2	FTL
	COX7C				MT-CO3	MRPS34	SUMO3
	PPA1				HSPE1-MOB4	ZFTA	EIF3A
	GOSR2				MTHFR	CCNB1IP1	EIF3B
	RBM39				FAM222B	STX10	FUS
	CRKL				ASL	ATP5F1A	EIF3G
	PPP1CB				DNAJC11	ATP5MC1	COASY
	PPP1CC				MT-ND2	ZNF410	EIF3H
	PDIA4				MT-ND4	ATP5PF	REEP4
	TBC1D13				MT-ND4L	ATP6V0C	EIF3I
	PIM3				SSX2IP	URI1	ATP1A1
	PPP2R5C				GHITM	ATP6V0B	CACYBP
	MORF4L2				TPX2	CTNNAL1	SNRPB
	CSNK1E				FTH1	GBF1	NUDC
	CSNK2A1				TIMM50	ATP6AP1	PTGES3
	DYNLL2				TCF25	CENPX	ATP2A2
	SAFB2				GAB3	PABPC4	SNRPD2
	EIF5B				SEPTIN11	RNF19B	CDCA5
	TMED9				STYXL1	CD164	SRSF9
	PRKDC				SMARCC2	NAPA	SNRNP200
	NUP93				GINS2	MTMR1	SOD1
	CTNNB1				SMS	FGFRL1	SON
	ESPL1				EIF3D	SEC11C	XPO7
	MYL12B				NGLY1	TRIM65	B4GALT2
	PRPS1				EIF3J	BCL2L2	ATP5F1E
	CYBA				DOT1L	NDUFA5	CAB39
	MYADM				SNRPA	NDUFA10	UAP1
	SERBP1				ATP1B3	NDUFB2	MYH10
	PSAP				SNRPC	TRIM24	GGA2
	RSL1D1				SNRPD1	NDUFB5	GPAA1
	PSMA3				YME1L1	NDUFB6	MYL6
	PSMA4				LSM7	CCNK	WDR4
	MATR3				LSM8	NDUFB10	GAPDH
	PSMA7				SNRPE	BANF1	MTHFD2
	PSMB2				XRCC6	NDUFS3	ZC3H15
	PSMB3				MYB	NDUFS8	SEPTIN9
	CYP51A1				ATP5F1B	IQGAP1	HSPH1
	CKAP5				ATP5F1C	NRP2	GARS1
	PSMC2				NEAT1	SRRD	NEDD8-MDP1
	PSMC3				MYC	BLMH	HNRNPM
	PSMD2				ATP5MC2	BLVRA	NAP1L1
	TOMM20				ATP5MC3	BLVRB	NAP1L4
	PSMD4				CMPK1	NF2	NARS1
	NSUN2				POLR3K	CDC123	NASP
	DDB1				SNX3	NFATC4	SRPRA
	DDX5				ATP6V0A1	HOXA11-AS	HIC2
	DHX9				ARPP19	NFKBIB	SSB
	PTMA				AGO2	NFKBIL1	SSBP1
	PTMAP4				EMC1	NFRKB	NDUFA1
	DHX15				ATP5PO	NFYC	SSR1
	YTHDF1				GALNT2	PRPF4B	NDUFA4
	MED24				LUC7L3	SNU13	SERP1
	OCIAD1				NCKAP1	NIT1	RNF114
	SMG7				SPN	CPSF2	POLR1G
	UBAP2L				DCTN5	MRPL49	NDUFB8
	G3BP2				C9orf78	WASF1	NDUFB9
	DIAPH1				B2M	CNOT3	NDUFC2
	IQSEC1				NACA	PTTG1IP	MMADHC
	CLN6				SREBF1	NOTCH2	NDUFV1
	MFN2				SREBF2	NSMCE1	NUP205
	DKC1				SRF	C19orf25	SEPTIN2
	WDR1				FXYD5	H1-10	NEDD8
	THRAP3				KDM3B	NPTX1	AURKA
	RAD21				SRP14	NUDT16	SEPTIN8
	RAD23B				NEU3	NRAS	RAB10
	PLEKHB2				SRP68	CALM1	ALDH1A2
	HNRNPDL				BCAT1	LIMD1	MDN1
	RAN				SRP72	NRGN	FAM120A
	RANBP1				NCL	C21orf58	NDUFA12
	AKIRIN1				BCL2L1	MIS18A	ARL6IP1
	PDCD6				KAT2A	CAPN2	ZFP36L2
	RBBP4				BCL7A	CAPNS1	BSG
	RBBP7				CMAS	MPZL1	SUB1
	BSDC1				SSX1	NUP88	SUPT5H
	UBA2				GDI2	CASP3	SQSTM1
	PLEKHJ1				AHDC1	GATC	BTF3
	E2F4				FCHO1	ADCK2	RBMX
	RBM28				NDUFS5	CRNDE	MORF4L1
	HUWE1				STAT3	OAZ2	MCM3AP
	RFC4				NDUFS6	PTGES3L-AARSD1	VAMP2
	ARPC5				STAT5A	PRC1	EIF2S2
	GMNN				RETREG3	CBFB	GLUL
	ARPC3				STAT5B	SERPINH1	C11orf58
	PHC2				NMU	CBS	SF3A3
	SLC25A22				GMPS	CCNC	OS9
	NARF				STK11	CCND2	STIP1
	ACTR1A				LARP4B	EOLA2	GNAS
	EEF2				RCOR1	CCNF	DENND5A
	PDIA6				GANAB	CERS5	TAF6
	DAZAP1				NCBP2AS2	ORC1	NMT1
	G3BP1				LDB1	USP14	TALDO1
	TRIM28				JMJD6	CCT6A	GCN1
	EIF2S3				NFE2L1	OSBP	NONO
	ZMAT2				BST2	MTA1	METAP2
	EIF4A2				ZNF330	CNOT9	SF3B2
	EIF4B				SUPT6H	SMC3	TARS1
	SERF2				PRRC2C	PRPF4	GOLGA3
	EIF4EBP2				RALBP1	SCARB1	FOXK1
	EIF4G1				CDC16	SYNGR1	KIF2C
	EIF4G2				NUP210	CD47	GPI
	EIF5				BUB1	C1orf52	NPM1
	EIF5A				EIF3K	SEPTIN7	DIRAS1
	ELAVL1				PDS5A	CDC20	USP22
	ELP2				ERP29	CDC25A	NORAD
	CTTN				GNAI3	CDC27	TCOF1
	ENO1				NME1	PCCB	CALM2
	RPL4				TAL1	ZMYM3	TCP1
	RPL5				TOP3B	PCNA	CALM3
	EPB41				JPT2	CDK4	CALR
	RPL8				TBCA	PHF13	CALU
	RPL9				PNP	CHMP1A	KMT5A
	RPL13				TCEA1	SLC25A46	WWP2
	RPL17				H2AC11	INO80B-WBP1	CANX
	DCAF7				H2BC11	CDKN1B	GRK6
	RPL22				MRPL21	MTA2	TUBA1C
	RPL24				NRDC	CDKN2A	SUN1
	RPL26				YBX1	NOLC1	CAPZB
	RPL27A				ESYT1	CDK16	NUP98
	RPL28				LOC102724908	CDK18	BAZ1B
	RPL34				U2SURP	RAB11B	LARP1
	RPL37A				UBR4	PNMA1	RAPGEF1
	RPL38				SENP3-EIF4A1	CEBPB	GRN
	ERH				OAZ1	CEBPG	PRDX2
	NUP85				LOC112694756	CENPB	ODC1
	RPLP0				RPL14	NUMBL	HNRNPUL1
	RPN1				POLE3	AIMP1	TMBIM6
	RPN2				RUNX1	PDHB	TESK1
	FBL				CBFA2T3	PDLIM7	AARSD1
	RPS2				PDIA3	CFL2	TFDP1
	SAP18				PHF5A	ITGB1BP1	GSPT1
	RPS3				GRSF1	PEPD	GSR
	SHISA5				CFAP298-TCP10L	USP25	CDC37
	RPS5				POLR3A	PEX10	TARDBP
	RPS6				CCNB1	PFAS	SF3B3
	RPS6KB2				TFRC	NCAPH2	THRA
	COPRS				CCNG1	PFKFB3	SF3B1
	RPS8				ZNF106	PFKP	BAZ2A
	ETF1				ARAP3	PFN2	P4HB
	RPS9				NUDT4	TRIP13	AIFM1
	ETFA				TIMP1	ZDHHC8	CBX5
	RPS11				PA2G4	REPIN1	PEBP1
	RPS14				RASSF1	SRPRB	MRPS25
	RPS15				SEC61G	ENOPH1	TLN1
	RPS16				PAFAH1B2	GTF3C5	SEC11A
	RPS18				HGS	TERF2IP	PRDX1
	RPS19				UHMK1	PGM1	CYCS
	RPS20				H1-2	ZBED5	CD63
	EWSR1				CD59	CREBZF	H3-3A
	LRRC59				H2BC5	CHUK	H3-3B
	RPS21				HADHA	EFTUD2	TMSB10
	RPS27				TNFRSF1B	CIRBP	RPL35
	RRM1				TNNT1	SLC9A3R2	ZNF664
	EZH2				CABIN1	TXNL1	BUB3
	TFG				PDCD10	BOD1	RPL13A
	FAM53C				HBE1	OSTC	CDC25B
	SORT1				HBG1	CKS1B	DDX21
	FANCG				HBZ	EPS15L1	SRRM2
	FASN				PRAME	SELENOK	PCBP1
	SAFB				PCM1	CYREN	PCBP2
	SARS1				HDAC1	SERPINB6	TOP2A
	RACK1				AURKB	TRIR	TOP2B
	SCD				PSD4	MID1IP1	PCMT1
	EIF3L				TPI1	DDX50	HDAC2
	FEN1				TPM3	GRHPR	HDLBP
	SNHG29				TPR	GGCT	RBM17
	PPIH				NDUFC2-KCTD14	DDA1	GTPBP4
	EIF3M				HSP90B1	TMEM106C	TPT1
	FKBP5				HINT1	CIAO1	PTTG1
	SYNCRIP				UBE2L6	CBY1	NME1-NME2
	VAT1				PDHA1	ZNF358	HK1
	FLNA				MAPKAPK2	SUN2	CCT3
	ZDHHC18				PARK7	CLN3	SNHG12
	SFPQ				TMC6	MYL6B	CFL1
	DDX17				PDAP1	PDCL3	CORO1C
	SRSF1				DNAJC21	ALG5	MKRN1
	SRSF3				HMBS	PITPNA	CBX3
	HYOU1				HMGN1	KXD1	HMGB2
	SRSF5				SRSF11	ZRANB2	HMGN2
	COPZ1				HMGCS1	FBXO7	RCC1
	TRA2B				HMGA1	KCTD15	PFDN2
	COPG1				PPP1R15A	MIEF1	CHD4
	NELFCD				PFN1	TOLLIP	PFDN5
	NACC1				TRIP12	SLC39A6	DNAJC7
	ANP32B				HNRNPA1	FAM216A	HNRNPA2B1
	ANAPC11				ZNF595	PLCG1	PGK1
	ZDHHC7				SLC39A13	ATG9A	HNRNPC
	PPP6R1				HNRNPH3	METTL16	HNRNPD
	MLXIP				RNU4ATAC	SNX11	HNRNPF
	WDR26				SNAP29	ARIH1	HNRNPH1
	PABPC1				TYMS	TMEM109	HNRNPK
	SLC1A5				SLC38A2	PYCR2	HNRNPL
	TGOLN2				U2AF1	TMCO1	HNRNPU
	KANSL3				HOXB4	TXN2	MTPN
	MAPRE1				LONP1	TMEM184B	PHB1
	SLC6A8				RBM25	SEC61A1	TXN
	SRRT				MVB12A	ANKRD40	TXNRD1
	ARFGAP2				UBN1	CPVL	SLC25A3
	IGF2BP1				COX5A	CDKN2AIPNL	RPL23
	YKT6				R3HDM4	SLC25A23	UBA52
	CCT5				HPCAL1	ALG12	PPIG
	LUC7L2				PIM1	SNX12	UBB
	CCAR1				PI4KA	PLS3	HOXB9
	CCT8				CLNS1A	NAXE	UBC
	SMARCC1				GRAP2	CNN2	AP2M1
	ACIN1				MRPS21	TRAPPC6A	UBE2D2
	DNAJC5				EID1	PKN3	UBE2L3
	SMARCE1				PKD1	ANAPC13	CLIC1
	WDR82				LSM4	TAF1D	TMEM259
	ZFR				PRMT1	DCAF12	UBP1
	FTL				PPIL2	EIF4E2	UFD1
	KDM2A				NR1H2	BRMS1	SLC35A2
	SUMO3				UQCRB	ATG5	CLTA
	FUS				DGCR8	CERS2	CLTC
	COASY				PLK1	MRPL50	CIZ1
	REEP4				ADAMTSL4	CCHCR1	PKM
	CACYBP				SMIM7	NRBP1	NUCKS1
	SNRPB				HSPA8	ABHD14A	DDX23
	NUDC				H2BC12	SUMF2	SDF2L1
	PTGES3				PUS7	PSAT1	UQCRH
	SNRPD2				VDAC2	PSMF1	UROD
	CDCA5				VEGFA	GNL3L	QKI
	SNRNP200				MEAF6	RNF166	DNAJA1
	SOD1				VIM	UBQLN1	GSTO1
	SON				HSPG2	RETREG2	SMAP2
	XPO7				TOMM7	PNN	WDR77
	CAB39				EXOSC10	FXR2	HSPA5
	UAP1				WARS1	IFFO1	HSPA9
	GGA2				SLC39A3	POLB	VDAC1
	WDR4				COPA	TNPO2	HSP90AA1
	GAPDH				PILRB	POLR2A	VDAC3
	MTHFD2				WEE1	POLR2B	HSP90AB1
	ZC3H15				NPEPPS	TMEM59	HSPD1
	SEPTIN9				EEF1E1	POLR2D	ILRUN
	HSPH1				ANAPC15	NDUFAF3	HSPE1
	GARS1				POLR2F	POLR2G	DDIT4
	NEDD8-MDP1				COX6C	RMI2	RPL36
	SRPRA				RBM42	THUMPD3	LETMD1
	HIC2				ATP5MF	POLR2K	CCDC137
	SSB				MACROH2A1	TP53I11	COMT
	SSBP1				ATP5MJ	POLRMT	EIF4H
	SSR1				GTPBP1	COX7A2	RCCD1
	SERP1				YES1	CRELD2	NSD2
	POLR1G				ZBTB42	COX10	COX4I1
	RNF114				PABIR2	FBXL15	IARS1
	MMADHC				PRDX6	COX11	COX5B
	NUP205				IER2	COX15	POLR2E
	AURKA				CRY2	CLIC4	COX6B1
	SEPTIN8				NCOR1	EFHD2	POLR2H
	RAB10				REXO2	ATP6V1G1	EI24
	MDN1				PPP2CB	PODXL2	COX7B
	FAM120A				NCOR2	POU4F1	COX7C
	NDUFA12				CTCFL	MRPL33	BCCIP
	ARL6IP1				MAPK14	CPE	TUT1
	SUB1				IGF2R	MINPP1	PPA1
	SUPT5H				IGFBP4	PAF1	XPO1
	RBMX				CSNK1D	PPAT	IDH3B
	MORF4L1				SRGN	GTF2IRD1	XRCC5
	VAMP2				MRFAP1	PPIA	GOSR2
	GLUL				CSNK2B	PPID	CFAP298
	C11orf58				LOC654780	BABAM2	YWHAE
	SF3A3				NUS1	SH2B1	YWHAG
	OS9				PDE4DIP	MAD2L1BP	SF1
	STIP1				A0A0A0MQY5_HUMAN	WTAP	RBM39
	GNAS				MAP2K1	CRK	CRKL
	DENND5A				CTSL	PPM1G	PPP1CB
	TAF6				CCDC9	PPP1CA	PPP1CC
	TALDO1				TRIM44	DNTTIP1	PDIA4
	GCN1				RPPH1	PPP1R2	CNBP
	METAP2				A0A0G2JLL6_HUMAN	PPP1R7	TBC1D13
	SF3B2				WSB1	PPP2R1A	PIM3
	TARS1				ILF2	PPP2R1B	TXLNA
	GOLGA3				TTLL3	RNF7	PPP2R5C
	KIF2C				INCENP	GORASP2	MORF4L2
	GPI				PSMA1	GTPBP2	V9GYI7_HUMAN
	USP22				CDC42SE1	ZNHIT6	CSNK1E
	TCOF1				PIEZO1	PPP4C	CSNK2A1
	TCP1				RPL36A-HNRNPH2	PPP5C	DYNLL2
	KMT5A				INSIG1	SEC24C	SAFB2
	WWP2				UGGT1	PPP6C	EIF5B
	GRK6				BMS1	CSK	TMED9
	TUBA1C				EIF3E	ZNF592	PRKDC
	SUN1				DGKQ	CSNK1A1	NUP93
	LARP1				I3L521_HUMAN	PREP	CTNNB1
	RAPGEF1				TMEM214	CSNK1G2	ESPL1
	GRN				PTBP1	PPM1F	MYL12B
	PRDX2				ANKHD1	MARCHF5	PRPS1
	HNRNPUL1				DCTD	MDC1	CYBA
	TMBIM6				ITGB1	PRKAG1	MYADM
	TESK1				PTK2	CSTB	SERBP1
	AARSD1				GAB2	PRKAR1A	ILF3
	TFDP1				SEMA4C	IPO13	ZNF146
	GSPT1				MTRNR2L8	PRKAR1B	PSAP
	GSR				PTMS	CSTF3	RSL1D1
	CDC37				PTPN1	RAB11FIP5	PSMA3
	TARDBP				DAP3	SLC25A44	PSMA4
	SF3B3				M0QXX7_HUMAN	PRKCD	MATR3
	SF3B1				JUND	HACL1	PSMA7
	THRA				JUP	LOC102724560	TM9SF3
	BAZ2A				URB1	FAM53B	PSMB2
	CBX5				ZC3H11A	KDM4A	PSMB3
	MRPS25				POM121	LRRC14	CYP51A1
	SEC11A				F11R	PRKCSH	CKAP5
	TLN1				CCDC47	CLINT1	PSMC2
	H3-3A				SNORA48	VGLL4	PSMC3
	H3-3B				PURB	CTNNA1	H3BN98_HUMAN
	RPL35				DHCR24	UBE3C	PSMD2
	RPL13A				SEC16A	CHURC1	TOMM20
	SRRM2				RNF10	CTSB	ZNF207
	TOP2A				NADK	MAP2K3	PSMD4
	TOP2B				PEX5	GPSM1	STARD7
	HDAC2				DLD	BLTP2	ZFAS1
	HDLBP				EMC10	DHX34	NSUN2
	RBM17				KIF2A	MAP2K7	DDB1
	GTPBP4				KIF5B	HERPUD1	STT3A
	TPT1				TET3	CHTOP	DDX5
	NME1-NME2				DDX39B	ADPGK	DHX9
	HK1				QSOX2	WIPI2	PTMA
	CCT3				RAB27A	PRNP	PTMAP4
	SNHG12				DYNC1H1	ZMYND19	DHX15
	CORO1C				NUP153	BORCS6	YTHDF1
	MKRN1				DNM2	HMGN5	CSDE1
	CBX3				DNMT1	LGMN	MED24
	HMGB2				FERMT3	GATAD2A	KARS1
	HMGN2				TOR1AIP2	MLEC	OCIAD1
	DNAJC7				PPP4R1	LZTS3	SMG7
	HNRNPA2B1				PTBP3	NAT9	CHPT1
	HNRNPC				VPS37C	BCAS3	COQ8A
	HNRNPD				DGCR2	PSMA5	UBAP2L
	HNRNPF				NSUN5P1	APTX	G3BP2
	HNRNPH1				DR1	SNX17	DIAPH1
	HNRNPK				PDPR	BCORL1	IQSEC1
	HNRNPL				TOMM6	PSMB5	CLN6
	HNRNPU				RTN4	PTDSS1	MFN2
	TXN				K7EIW4_HUMAN	DAD1	DKC1
	TXNRD1				FRMD8	PSMC5	ANP32E
	UBA52				HDDC2	MRPL19	WDR1
	UBB				ZNFX1	ELP6	DDX24
	HOXB9				RHOT2	PSMD1	DEK
	UBC				LCP1	SCRN1	THRAP3
	UBE2D2				CHMP4B	FBXW2	RAD21
	UBE2L3				SNORA16A	GPATCH4	KPNB1
	UBP1				CDCA8	PSMD9	RAD23B
	UFD1				ATP5MF-PTCD1	PSMD11	PLEKHB2
	SLC35A2				LDLR	PAGR1	HNRNPDL
	NUCKS1				A0A0U1RQM0_HUMAN	AIF1L	CCNL2
	SDF2L1				ACTR3	DBN1	PCNP
	UQCRH				ACTR2	BCOR	RPL17-C18orf32
	UROD				LETM1	YTHDC1	RAN
	DNAJA1				E9PQ68_HUMAN	DCTN1	RANBP1
	SMAP2				EEF1A1	PGAP6	KRT10
	HSPA5				SCARNA22	NCAPG2	ATP5IF1
	HSPA9				ERGIC1	GINS1	AKIRIN1
	VDAC1				NDUFA13	DDX3X	PDCD6
	HSP90AA1				TLNRD1	CABLES1	RBBP4
	VDAC3				LRPPRC	MSI2	RBBP7
	HSP90AB1				EEF1G	COPS7A	SEM1
	HSPD1				ATAD3B	TMEM179B	PIGS
	ILRUN				ARPC4-TTLL3	C2CD2L	BSDC1
	HSPE1				AGO1	PSMD6	UBA2
	CCDC137				EIF1AX	DNAAF5	PLEKHJ1
	EIF4H				H3BUX3_HUMAN	TOMM70	E2F4
	NSD2				SNORA57	UBE2R2	STMN1
	IARS1				EIF4A1	BPNT2	NUP214
	BCCIP				SNORA26	TRMT10C	LASP1
	TUT1				SNORA73A	SLC38A10	LBR
	XPO1				SLTM	PTPN11	RBM28
	IDH3B				SNORA61	TSPAN17	HUWE1
	XRCC5				CHCHD2	FBXO22	RFC4
	CFAP298				LSS	DDX46	LDHA
	YWHAE				SNORD46	C18orf21	LDHB
	YWHAG				EGFL7	PTPRA	RBM14-RBM4
	SF1				E5RI56_HUMAN	FBXO9	ARPC5
	CNBP				H7C0C1_HUMAN	OSBPL2	GMNN
	TXLNA				EIF1	PTPRF	ARPC3
	V9GYI7_HUMAN				DDX39A	C19orf54	PHC2
	ZNF146				PSMD14	SLC41A3	SFXN1
	ILF3				DCXR	MRPL16	SLC25A22
	TM9SF3				MTDH	CANT1	NARF
	H3BN98_HUMAN				SLC29A1	C1orf109	ACTR1A
	ZNF207				RPL6	ERAL1	PTP4A2
	STARD7				RPL7	PTS	MLF2
	ZFAS1				RPL7A	STMN3	PDIA6
	STT3A				RPL10	TIPIN	EEF2
	CSDE1				RPL11	MYCBP	DAZAP1
	KARS1				SMAD3	DGUOK	LMNB1
	CHPT1				RPL15	DHCR7	G3BP1
	COQ8A				RPL18	DENND4B	TRIM28
	ANP32E				MICOS10-NBL1	DHFR	EIF2S3
	DDX24				RPL18A	PVR	ZMAT2
	DEK				RPL19	NECTIN2	EIF4A2
	KPNB1					PWP2	EIF4B
	CCNL2					C20orf27	SERF2
	PCNP					PEX19	EIF4EBP2
	RPL17-C18orf32					ABCD4	ANP32A
	KRT10					PXMP2	EIF4G1
	ATP5IF1					PYCR1	EIF4G2
	SEM1					ALDH18A1	EIF5
	PIGS					DYNLRB1	EIF5A
	NUP214					GID8	ELAVL1
	STMN1					RBM8A	ELP2
	LASP1					TOP1MT	TAF15
	LBR					CORO7	LAS1L
	LDHA					DMPK	CTTN
	LDHB					FAM174C	SLIRP
	RBM14-RBM4					QARS1	AKAP1
	SFXN1					QDPR	ENO1
	PTP4A2					RAB2A	RPL4
	MLF2					SAP130	CAPRIN1
	LMNB1					RAB4A	RPL5
	ANP32A					OBI1	EPB41
	TAF15					RAB5B	RPL8
	LAS1L					ADIPOR2	RPL9
	SLIRP					RABGGTA	RPL13
	AKAP1					FAM162A	RPL17
	CAPRIN1					CCS	DCAF7
						RAB5C
						WDR62
						RAC3
						RBX1
						RAD9A
						NBDY
						RAD23A
						RAF1
						REX1BD
						RALA
						DPH2
						OCEL1
						RANGAP1
						RAP1A
						TMEM248
						RARS1
						L3MBTL2
						TSC22D3
						RBM3
						RBM4
						MED9
						CHAF1A
						DUSP3
						SAMD4B
						FN3KRP
						MRPL54
						DUSP9
						DVL2
						RTL10
						RCN1
						EXOSC3
						RCN2
						SMC4
						ISOC1
						SAE1
						RDX
						RRP15
						YRDC
						SLC6A15
						E2F1
						ABCF2
						MRPS18C
						FIS1
						AKIRIN2
						RELA
						DESI2
						UBXN1
						RFC2
						WRAP53
						RFC3
						ECH1
						ECHS1
						VPS37B
						RFX5
						UBR7
						ZNF768
						ARPC4
						GTF3C6
						ARMC1
						TSFM
						RFWD3
						PPIF
						CTDSP2
						MRPL2
						EEF1A2
						PRMT6
						MRPS10
						INTS10
						POLR1D
						SCARNA2
						TIMM10B
						TRAP1
						TIMM13
						TIMM9
						TIMM8B
						RPRD1A
						BRD2
						MEGF8
						APH1A
						RDH11
						CDCA7
						SETD5
						ATAD3A
						ZDHHC9
						COQ4
						EIF2S1
						FBXO31
						FANCI
						EPHA2
						WASF2
						GOLGA7
						SLC25A13
						ARMC5
						HPS6
						NAT10
						EIF4EBP1
						PNMA8A
						COPS4
						EHMT1
						HSD17B12
						AATF
						YY1AP1
						MRTO4
						JPT1
						PRMT3
						TMEM39A
						WDR41
						NME6
						EMD
						PIP4K2C
						NUTF2
						MRPL46
						SPRTN
						EIF2A
						RPA1
						TUBE1
						RPE
						RPL3
						TCEAL9
						RSL24D1
						RBFA
						MTSS2
						AP3S2
						BRIX1
						TACO1
						RABEPK
						DCAKD
						ZNF444
						ERBB2
						C17orf49
						LPCAT1
						ERCC2
						RPL36AL
						ERF
						STUB1
						B8ZZF3_HUMAN
						MRPS12
						SIGMAR1
						COX16
						SMNDC1
						TCEAL4
						SF3A1
						J3KR12_HUMAN
						TRAIP
						DNAJA2
						RNF181
						SELENOH
						LAPTM4B
						KATNB1
						RPS10
						RPS13
						BET1L
						RTN3
						IER5
						TNIP1
						GOLM1
						SCAND1
						RNASEK
						COA4
						EMC8
						CNPY2
						RRBP1
						ST6GALNAC6
						WLS
						NRN1
						TIMMDC1
						ZDHHC3
						SNAP47
						CXXC1
						ANKRD27
						NPM3
						AMZ2
						SPG21
						FANCA
						MICU1
						CITED2
						CDR2L
						NGRN
						S100A11
						TUBB4B
						FBLN1
						FAU
						FOXRED2
						PIAS3
						NSA2
						UCHL5
						SCML1
						PRMT5
						KAT8
						CD2BP2
						ATP6V1D
						ARIH2
						RPF2
						NIP7
						SVBP
						RWDD1
						LYPLA1
						EMG1
						IFI30
						WDR83OS
						NOL7
						HES6
						PPIE
						MACROH2A2
						FGFR1
						BATF3
						TAB1
						FGFR4
						HAX1
						MZT2B
						FHL1
						FHL2
						DDX41
						ZBTB18
						ANAPC7
						TADA3
						FKBP2
						SLC25A17
						MRRF
						SDC2
						FKBP4
						NXF1
						RNF138
						IP6K2
						CAP1
						LCMT1
						SEC13
						SEC14L1
						STK25
						FOXM1
						UNC13B
						RPF1
						MAF1
						ZNF703
						FLOT2
						PTGES2
						SELENOW
						MYBBP1A
						CDV3
						EDC3
						DEAF1
						CHERP
						SRSF4
						NOP16
						PITRM1
						MED29
						CISD2
						HACD3
						MTF2
						VPS26B
						ALKBH7
						PUF60
						RPAIN
						CWC15
						SGTA
						RTF2
						PRDX4
						CHMP5
						ARL6IP5
						MED8
						DLGAP4
						AGPAT1
						OTUB1
						NCKIPSD
						SHC1
						TMEM134
						CCDC85C
						SHMT1
						POMGNT1
						SLU7
						SIVA1
						UQCC2
						NPC2
						DEPDC1
						ST3GAL4
						VPS25
						FXN
						NAA50
						LYAR
						PRPF8
						CLSTN1
						NHP2
						AHSA1
						SKP2
						ZNF692
						MCRIP2
						RNF126
						HIF1AN
						TDP2
						ELOF1
						UFM1
						AKAP8L
						P3H4
						SLC2A1
						NPLOC4
						GDE1
						ERLIN1
						SLC4A2
						USP21
						AZIN1
						POLR3C
						PIAS4
						FAM204A
						TRMU
						BEX3
						RAD51AP1
						NIFK
						SLC7A1
						NSUN5
						VAC14
						NOP58
						RNF123
						PIGT
						IGF2BP2
						UBE2O
						RPIA
						GET4
						SCAP
						IPO9
						NDC1
						MTX2
						MANBAL
						KHDRBS1
						CELF1
						PELP1
						SLC16A1
						CTCF
						TSR1
						GALNT11
						SLC19A1
						EFHD1
						SLC20A1
						ZNF764
						DHRS7
						DLL3
						STEEP1
						ENAH
						COMMD7
						MCUR1
						LINC02985
						PAXIP1
						NUP133
						CYSTM1
						PEDS1
						CNDP2
						B9D1
						UQCRQ
						HMGXB3
						NUB1
						HSPB11
						SARAF
						EXOC2
						EIF2AK1
						SYVN1
						SNRNP70
						SNRPA1
						SPEN
						SNRPB2
						FYN
						CNOT1
						CPSF3
						SNRPG
						SLC37A4
						PALLD
						STAG2
						KDM1A
						RBM34
						FAM219A
						SNX5
						SOX4
						UIMC1
						SP1
						DNAJB11
						TOB2
						HBS1L
						AHCYL1
						GAK
						SRSF10
						ANKS6
						NDOR1
						RRP1B
						PPP2R2D
						SLC39A1
						USE1
						UNC5B
						ACTR10
						STK26
						DBNDD2
						TMEM126B
						SPTBN1
						GART
						WASF3
						GAS1
						UTP14A
						SRI
						MRPL43
						GATA6
						SRM
						SPART
						CAMTA2
						SSR3
						RAD54L2
						SSRP1
						C12orf57
						GPKOW
						PGRMC1
						MBOAT2
						GFER
						RCC2
						NCDN
						SLC39A8
						USP19
						B4GALT1
						SMIM4
						COMMD6
						MPRIP
						STAU1
						STIM1
						MRPS30
						MESD
						YIF1A
						CPSF4
						TNRC18
						BRD8
						KLHL9
						ZNF276
						BLCAP
						TRAFD1
						FAF2
						STXBP2
						SUGT1
						FAM168A
						PAPOLA
						MAGED2
						PLEKHM2
						RNPS1
						EBPL
						ZC3H4
						SUPT4H1
						RRS1
						XPO6
						GLO1
						DPY30
						SURF4
						PRDX3
						IMP4
						POP1
						KDELR1
						STARD3
						KDM2B
						CBX1
						HTATSF1
						TOMM34
						PRPF19
						YDJC
						RRP7A
						PPP1R9B
						TMED2
						GNA12
						LMAN2
						TMEM97
						MCAT
						DESI1
						PJA1
						YWHAQ
						TMED10
						TOR3A
						GNB1
						UQCR11
						TAF7
						ZC3H7B
						TAF9
						BEX2
						MAPRE2
						HDGFL2
						CLUH
						IMMT
						TBX1
						GOT1
						TMEM18
						UBFD1
						CTXN1
						MGRN1
						CCDC117
						KDELR2
						TCEA2
						ELOC
						TEX261
						UNC119B
						ELOB
						NCAPD3
						TCF19
						B4GAT1
						ADRM1
						CPSF6
						MKNK2
						GPS1
						GPS2
						HAUS5
						GPX3
						TOPBP1
						GRB2
						LMBR1
						ARHGEF18
						CRTC1
						SMG5
						LMNB2
						GRIN2D
						GRINA
						ARHGAP35
						KRR1
						ATP5MK
						ADNP
						NCAPH
						CTDNEP1
						FRAT2
						FAF1
						NCS1
						TFDP2
						PRR7
						ZNF503
						KLHL22
						GSTA4
						ITGB3BP
						PWP1
						GSTP1
						MSH6
						COL18A1
						RPUSD4
						WDR45
						SH3PXD2B
						GTF2F1
						SNHG16
						THOP1
						ERG28
						FBH1
						GTF3C2
						PSIP1
						TIA1
						TIAL1
						STRAP
						TMEM9
						HEY1
						TIMP3
						ICMT
						CBX6
						GUK1
						WDR6
						FAM136A
						TRAM1
						SLC35B4
						TLE3
						BRD4
						PPP1R15B
						SEC62
						PES1
						LEPROTL1
						H1-0
						TSPAN7
						TSPAN6
						TTL
						RITA1
						TMPO
						WDR45B
						BEX4
						LTV1
						TREX2
						HSD17B10
						POFUT1
						KCTD2
						PRPF38A
						HARS1
						AGRN
						SNHG7
						HCFC1
						TOP1
						NXPH4
						PACSIN2
						TP53
						DCTN3
						CHP1
						TPD52L2
						RAVER1
						UBL7
						TPM1
						TSPAN12
						SNF8
						DDX19B
						WBP2
						WBP1
						ARL2BP
						TRAF2
						TGIF2
						FAM168B
						HK2
						TRIP6
						HEBP2
						COPE
						ECD
						MKRN2
						HLA-E
						ELOVL5
						PHB2
						ACOT7
						TUSC2
						MRPS35
						U2AF2
						EXOSC8
						KPNA6
						NUP62
						SNHG1
						EDC4
						PLD3
						ARFIP2
						TST
						TTC1
						TTK
						TUB
						HNRNPAB
						ELAC2
						TUBG1
						HNRNPH2
						KNOP1
						NRARP
						TYK2
						HOXA5
						HOXA9
						SPCS3
						HOXB6
						UBE2A
						UBE2E1
						UBE2G1
						UBE2G2
						OAF
						HOXD9
						UBE2N
						RTL8B
						UBE2V2
						SUMO1
						AMOT
						UBTF
						SCOC
						UCHL1
						C16orf87
						VKORC1L1
						UCK2
						PRMT2
						SLAIN1
						HSBP1
						UQCRC1
						UQCRC2
						FKBP8
						UROS
						USF1
						USF2
						HSF1
						HSF2
						ARHGAP8
						DNAJB2
						USP1
						METTL17
						ACBD3
						MTCH1
						PLPPR2
						ATPAF1
						VCL
						PCED1A
						EZR
						FKBP10
						CERK
						AEN
						MAPK1IP1L
						KIAA0100
						FAM189B
						ELOVL1
						KLC2
						ID1
						XBP1
						ID2
						GNPNAT1
						XIST
						MSL1
						MIB2
						IDH1
						PANX2
						IDH2
						IDH3A
						AKIP1
						YWHAB
						YWHAH
						YWHAZ
						hCG_1984214
						ZIC2
						BUD23
						SLX9
						ZNF24
						ZNF32
						SLC30A5
						IGFBP2
						NKD2
						RFLNB
						MRPL14
						E7EVH7_HUMAN
						MRPS26
						LOC93622
						MRPS24
						MRPS6
						UNK
						TJAP1
						H0YIV9_HUMAN
						MRPL40
						TNKS1BP1
						MRPL38
						KIF18B
						MRPL11
						C12orf73
						CRTC2
						IRF2BP2
						H3BMQ9_HUMAN
						IMPDH2
						RNF113A
						A0A1W2PNV4_HUMAN
						IRAK1
						ZNF205
						PTDSS2
						MARCKSL1
						K7EQG2_HUMAN
						DUS3L
						INTS3
						H3BV83_HUMAN
						HMCES
						ZYX
						MFF
						SDR39U1
						ITPA
						JUN
						COA6
						INTS14
						LMAN2L
						TOMM22
						MOGS
						CLPB
						ANKRD13C
						PDRG1
						SNHG17
						MAPKAPK3
						TRIM8
						PDXP
						USP7
						RAB7A
						SLBP
						NIPA2
						ITM2C
						C4orf48
						TSC22D4
						MAP1LC3B
						D6RAR5_HUMAN
						KLC1
						KIFC1
						KIF22
						KPNA2
						KPNA3
						IPO5
						PITHD1
						BLOC1S5-TXNDC5
						NAT14
						C6orf62
						HIGD2A
						DYNC2I2
						MRPL47
						ATP13A1
						APMAP
						HNRNPA3
						LAMC1
						KIAA1191
						NKIRAS2
						BOLA3
						H3BTX0_HUMAN
						THAP11
						FAM171A1
						LIG3
						ABLIM1
						LRR1
						KMT2D
						TMEM203
						HMGA2
						LLGL1
						LMNA
						HNRNPUL2
						PABPN1
						ATXN7L3B
						K7EMT4_HUMAN
						NPRL3
						LRP5
						DANCR
						SLC7A5
						ARPC5L
						ISG20L2
						RAB1B
						SVIP
						FAM199X
						COIL
						SLC25A28
						ELL
						MARCKS
						SMIM30

## Sheet: machine learning comparison
comparison with machine learning algorithms on static prediction, Supplementary Fig. 1a											comparison with machine learning algorithms on dynamic prediction, Supplementary Fig. 1b
	HDRNet	RF	LR	XGBoost	ANN	ETC	SGDC	HGB	GNB		Model	HDRNet	RF	LR	XGBoost	ANN	ETC	SGDC	HGB	GNB
AARS_K562	0.8029	0.6963	0.6622	0.7359	0.7084	0.5222	0.6123	0.7356	0.6223		AGGF1_K562<-AGGF1_HepG2	0.7947	0.7164	0.7127	0.7514	0.5146	0.567	0.6532	0.7507	0.6333
AATF_K562	0.8641	0.747	0.7282	0.7883	0.7613	0.562	0.6565	0.7945	0.6672		AKAP1_K562<-AKAP1_HepG2	0.8402	0.7619	0.7463	0.8076	0.5667	0.5877	0.6759	0.8179	0.6798
ABCF1_K562	0.839	0.6958	0.6803	0.7577	0.6899	0.5227	0.6367	0.7659	0.6078		AQR_K562<-AQR_HepG2	0.7626	0.6204	0.6174	0.688	0.5322	0.528	0.591	0.6872	0.5962
AGGF1_HepG2	0.842	0.7745	0.7511	0.7915	0.7814	0.5745	0.6891	0.7908	0.6889		AUH_K562<-AUH_HepG2	0.8631	0.69	0.6818	0.7932	0.5261	0.5465	0.6338	0.8035	0.6104
AGGF1_K562	0.8399	0.7334	0.7311	0.7789	0.7473	0.5535	0.6555	0.7796	0.6506		BUD13_K562<-BUD13_HepG2	0.7457	0.651	0.6406	0.6936	0.5044	0.5192	0.5868	0.695	0.5742
AGO_HEK293	0.9411	0.8857	0.8722	0.9313	0.8729	0.6418	0.7736	0.93	0.7014		CSTF2T_K562<-CSTF2T_HepG2	0.8183	0.7018	0.7088	0.7566	0.4794	0.5603	0.6281	0.7576	0.6441
AKAP1_HepG2	0.9126	0.8284	0.7945	0.8786	0.8468	0.6005	0.7226	0.8852	0.75		DDX3X_K562<-DDX3X_HepG2	0.8401	0.7627	0.7391	0.7848	0.5093	0.6028	0.6566	0.7876	0.7087
AKAP1_K562	0.8905	0.8129	0.7879	0.8384	0.8378	0.564	0.7059	0.8466	0.7285		DDX52_K562<-DDX52_HepG2	0.6415	0.464	0.5713	0.5737	0.502	0.5115	0.5521	0.5751	0.4584
AKAP8L_K562	0.8284	0.7146	0.7189	0.7459	0.7421	0.548	0.6545	0.7607	0.6322		DDX55_K562<-DDX55_HepG2	0.8456	0.6349	0.6422	0.7836	0.497	0.5252	0.601	0.789	0.538
ALKBH5_HEK293	0.7984	0.7591	0.6846	0.7799	0.7334	0.5841	0.6333	0.786	0.664		DDX6_K562<-DDX6_HepG2	0.7894	0.6823	0.6593	0.7352	0.5474	0.529	0.5997	0.7276	0.6016
APOBEC3C_K562	0.9367	0.7624	0.7082	0.8756	0.7219	0.5585	0.6474	0.881	0.6353		DGCR8_K562<-DGCR8_HepG2	0.7171	0.6377	0.6228	0.6587	0.4812	0.5272	0.5704	0.6874	0.6152
AQR_HepG2	0.8863	0.743	0.723	0.7958	0.7166	0.5435	0.6522	0.8027	0.6736		DHX30_K562<-DHX30_HepG2	0.7854	0.6288	0.6369	0.726	0.5178	0.5235	0.6058	0.7172	0.5673
AQR_K562	0.8345	0.6438	0.6176	0.6944	0.6493	0.5165	0.5912	0.7169	0.6152		DROSHA_K562<-DROSHA_HepG2	0.7881	0.7283	0.6697	0.7583	0.5098	0.5435	0.6362	0.7888	0.696
ATXN2_HEK293T	0.8668	0.7379	0.7151	0.8113	0.7236	0.5517	0.6541	0.8264	0.6384		EFTUD2_K562<-EFTUD2_HepG2	0.7033	0.5606	0.5558	0.5917	0.4677	0.5128	0.5421	0.5998	0.4934
AUH_HepG2	0.8863	0.7242	0.724	0.8226	0.729	0.5393	0.6642	0.8252	0.6322		FAM120A_K562<-FAM120A_HepG2	0.8154	0.784	0.716	0.7913	0.5088	0.5537	0.6492	0.8017	0.6791
AUH_K562	0.9263	0.7591	0.7663	0.8645	0.7661	0.5405	0.6947	0.8739	0.679		FASTKD2_K562<-FASTKD2_HepG2	0.7665	0.741	0.6799	0.7588	0.4884	0.5482	0.6271	0.7804	0.6974
BCCIP_HepG2	0.8711	0.7715	0.7631	0.8242	0.7819	0.563	0.6872	0.8313	0.6794		FTO_K562<-FTO_HepG2	0.7317	0.7096	0.64	0.7314	0.4908	0.5505	0.6019	0.744	0.6464
BCLAF1_HepG2	0.9131	0.8499	0.823	0.8743	0.8615	0.6065	0.7444	0.8754	0.7595		FXR2_K562<-FXR2_HepG2	0.6875	0.5452	0.5788	0.5852	0.5251	0.513	0.5548	0.5842	0.5289
BUD13_HepG2	0.8598	0.7304	0.7196	0.7692	0.7477	0.556	0.6556	0.7801	0.6681		GRWD1_K562<-GRWD1_HepG2	0.8568	0.787	0.7564	0.8228	0.5229	0.5613	0.7026	0.8341	0.7005
BUD13_K562	0.8607	0.6983	0.6671	0.7409	0.6847	0.5423	0.6218	0.76	0.631		GTF2F1_K562<-GTF2F1_HepG2	0.8872	0.7304	0.7132	0.8076	0.4503	0.5577	0.6619	0.8093	0.6367
C17ORF85_HEK293	0.798	0.701	0.7012	0.731	0.6777	0.5353	0.6487	0.7519	0.5942		HLTF_K562<-HLTF_HepG2	0.8365	0.8245	0.7426	0.804	0.5125	0.5785	0.6672	0.8481	0.7208
C22ORF28_HEK293	0.8611	0.7622	0.726	0.8028	0.7226	0.5683	0.6459	0.7943	0.637		HNRNPA1_K562<-HNRNPA1_HepG2	0.8998	0.7868	0.7674	0.8376	0.4853	0.595	0.6865	0.842	0.6952
CAPRIN1_HEK293	0.8322	0.7325	0.7123	0.7973	0.7566	0.555	0.6544	0.776	0.6369		HNRNPK_K562<-HNRNPK_HepG2	0.8737	0.8289	0.791	0.8433	0.5479	0.5975	0.7158	0.8455	0.7199
CDC40_HepG2	0.8041	0.6849	0.6819	0.7307	0.7078	0.5495	0.6364	0.7363	0.5819		HNRNPM_K562<-HNRNPM_HepG2	0.8943	0.7545	0.7623	0.8108	0.4581	0.5735	0.6852	0.8303	0.6295
CPEB4_K562	0.8435	0.7811	0.7152	0.7965	0.7635	0.601	0.6518	0.8056	0.692		HNRNPUL1_K562<-HNRNPUL1_HepG2	0.8663	0.7593	0.7266	0.8027	0.5003	0.5727	0.6809	0.8035	0.668
CPSF1_HEK293	0.7921	0.7561	0.7153	0.789	0.7528	0.5655	0.6642	0.7903	0.6704		HNRNPU_K562<-HNRNPU_HepG2	0.8485	0.7692	0.7261	0.7957	0.5291	0.5685	0.6719	0.8022	0.6644
CPSF2_HEK293	0.9129	0.8511	0.8489	0.8967	0.8217	0.6357	0.7672	0.8877	0.7293		IGF2BP1_K562<-IGF2BP1_HepG2	0.8592	0.8025	0.709	0.8255	0.5438	0.5735	0.6501	0.8451	0.6857
CPSF3_HEK293	0.7961	0.7424	0.7052	0.7632	0.7469	0.5667	0.6457	0.7753	0.6479		LARP4_K562<-LARP4_HepG2	0.8567	0.7058	0.6837	0.797	0.4745	0.5585	0.6323	0.8019	0.5979
CPSF4_HEK293	0.8182	0.7563	0.7263	0.7952	0.7679	0.5787	0.6608	0.8016	0.6555		LARP7_K562<-LARP7_HepG2	0.722	0.5543	0.6017	0.6724	0.5399	0.5175	0.585	0.6882	0.5408
CPSF6_HEK293	0.8637	0.7712	0.7447	0.8266	0.751	0.574	0.6784	0.8224	0.6783		LIN28B_K562<-LIN28B_HepG2	0.8958	0.7855	0.7568	0.8382	0.5169	0.573	0.7065	0.8419	0.704
CPSF6_K562	0.9459	0.8114	0.7899	0.8724	0.8227	0.574	0.7028	0.8735	0.7109		LSM11_K562<-LSM11_HepG2	0.7428	0.6237	0.6007	0.6777	0.4817	0.5158	0.5525	0.6642	0.5826
CPSF7_HEK293	0.9321	0.8679	0.8424	0.9003	0.8664	0.6265	0.752	0.9032	0.783		NCBP2_K562<-NCBP2_HepG2	0.8216	0.7618	0.7675	0.7919	0.4509	0.5968	0.6916	0.7906	0.6876
CSTF2_HEK293	0.9355	0.9157	0.8797	0.9272	0.8926	0.6967	0.7983	0.9293	0.8277		NOLC1_K562<-NOLC1_HepG2	0.7027	0.6803	0.5955	0.6958	0.5159	0.5208	0.561	0.7181	0.6384
CSTF2_Hela	0.9425	0.9253	0.9083	0.9361	0.9209	0.7208	0.8211	0.9354	0.8358		PCBP1_K562<-PCBP1_HepG2	0.8963	0.8057	0.7543	0.8503	0.5027	0.5643	0.6903	0.8641	0.7492
CSTF2T_HEK293	0.8564	0.8041	0.7864	0.8409	0.8162	0.6038	0.708	0.8437	0.7089		PRPF8_K562<-PRPF8_HepG2	0.7341	0.6148	0.5838	0.6507	0.4748	0.5227	0.5646	0.6375	0.5525
CSTF2T_HepG2	0.8924	0.8071	0.7957	0.8501	0.8243	0.5863	0.7136	0.8569	0.7043		PTBP1_K562<-PTBP1_HepG2	0.7627	0.6891	0.6511	0.6999	0.4651	0.5242	0.5947	0.7162	0.6352
CSTF2T_K562	0.9021	0.7458	0.7511	0.8206	0.7874	0.5505	0.6819	0.8255	0.6554		RBFOX2_K562<-RBFOX2_HepG2	0.7096	0.5777	0.6193	0.6375	0.5066	0.5282	0.5908	0.653	0.5433
DDX21_K562	0.8359	0.7306	0.7178	0.7857	0.7402	0.5287	0.6616	0.799	0.6611		RBM15_K562<-RBM15_HepG2	0.754	0.6233	0.6384	0.6908	0.48	0.526	0.6011	0.7002	0.5427
DDX24_K562	0.829	0.699	0.6838	0.7389	0.7025	0.5348	0.6335	0.7524	0.6481		RBM22_K562<-RBM22_HepG2	0.697	0.6148	0.5503	0.5963	0.4957	0.5108	0.5363	0.6109	0.5977
DDX3X_HepG2	0.9495	0.8426	0.8283	0.8763	0.8619	0.6297	0.7408	0.8775	0.7608		RPS3_K562<-RPS3_HepG2	0.8366	0.6815	0.6617	0.763	0.4776	0.5325	0.6143	0.7858	0.5752
DDX3X_K562	0.9555	0.7915	0.7709	0.8452	0.8164	0.5845	0.724	0.8453	0.7299		SDAD1_K562<-SDAD1_HepG2	0.731	0.6865	0.6277	0.7034	0.5067	0.534	0.5858	0.7395	0.6854
DDX42_K562	0.9102	0.7429	0.7384	0.8414	0.7514	0.5577	0.6774	0.851	0.6729		SF3B4_K562<-SF3B4_HepG2	0.6588	0.5477	0.5643	0.5869	0.5156	0.508	0.5371	0.5805	0.5025
DDX51_K562	0.8629	0.7629	0.7379	0.8017	0.7636	0.5573	0.6791	0.8017	0.688		SLTM_K562<-SLTM_HepG2	0.8466	0.6841	0.6781	0.7422	0.5282	0.5525	0.6291	0.745	0.5878
DDX52_HepG2	0.8578	0.7446	0.7293	0.8068	0.7555	0.546	0.662	0.8063	0.6515		SMNDC1_K562<-SMNDC1_HepG2	0.7536	0.6691	0.6432	0.699	0.5048	0.5405	0.607	0.7106	0.6298
DDX52_K562	0.8379	0.7495	0.7372	0.7852	0.7725	0.5645	0.6778	0.8001	0.6829		SND1_K562<-SND1_HepG2	0.7578	0.6633	0.6002	0.694	0.4862	0.5405	0.5517	0.7127	0.5321
DDX55_HepG2	0.9069	0.7716	0.7216	0.8588	0.7444	0.557	0.6594	0.8664	0.6365		SRSF1_K562<-SRSF1_HepG2	0.8403	0.7071	0.7524	0.772	0.4636	0.5692	0.6811	0.7666	0.6006
DDX55_K562	0.9276	0.7537	0.6801	0.8572	0.6928	0.5337	0.6105	0.8706	0.5925		SRSF7_K562<-SRSF7_HepG2	0.7582	0.7133	0.6563	0.7544	0.5063	0.532	0.6192	0.7628	0.6326
DDX59_HepG2	0.8262	0.7366	0.704	0.7725	0.75	0.5335	0.6504	0.7738	0.6463		SUPV3L1_K562<-SUPV3L1_HepG2	0.6243	0.5436	0.5656	0.5954	0.5067	0.4967	0.534	0.6183	0.4573
DDX6_HepG2	0.8065	0.7082	0.6852	0.7393	0.7379	0.5588	0.625	0.764	0.6264		TAF15_K562<-TAF15_HepG2	0.893	0.8021	0.7787	0.8329	0.5204	0.5992	0.7046	0.8368	0.703
DDX6_K562	0.9197	0.7336	0.7124	0.8299	0.7462	0.5465	0.657	0.8445	0.6328		TBRG4_K562<-TBRG4_HepG2	0.6633	0.6356	0.5997	0.6654	0.4928	0.5152	0.5645	0.6747	0.5899
DGCR8_HEK293T	0.8929	0.7257	0.7402	0.798	0.7384	0.552	0.6658	0.8069	0.6284		TIA1_K562<-TIA1_HepG2	0.8809	0.8447	0.842	0.8775	0.4727	0.6475	0.77	0.8807	0.7299
DGCR8_HepG2	0.7988	0.7056	0.7127	0.7481	0.7279	0.5465	0.6332	0.757	0.6257		TRA2A_K562<-TRA2A_HepG2	0.878	0.8022	0.7919	0.8452	0.5034	0.567	0.7182	0.8498	0.7273
DGCR8_K562	0.9161	0.7246	0.7031	0.8312	0.7389	0.5495	0.6317	0.8432	0.6323		U2AF1_K562<-U2AF1_HepG2	0.7841	0.7016	0.6763	0.7254	0.5115	0.5483	0.6399	0.7479	0.6374
DHX30_HepG2	0.8006	0.7009	0.6745	0.7561	0.7041	0.5467	0.6224	0.7551	0.6056		U2AF2_K562<-U2AF2_HepG2	0.8096	0.7428	0.6918	0.7566	0.5186	0.5767	0.6492	0.7683	0.6778
DHX30_K562	0.8849	0.7918	0.7648	0.8447	0.7903	0.5575	0.6901	0.8477	0.7067		UCHL5_K562<-UCHL5_HepG2	0.8235	0.7879	0.7062	0.789	0.5235	0.556	0.6633	0.8192	0.7369
DKC1_HepG2	0.803	0.6594	0.6696	0.7373	0.6801	0.5424	0.6303	0.7323	0.5797		UPF1_K562<-UPF1_HepG2	0.8875	0.8277	0.8049	0.8539	0.5783	0.5903	0.7131	0.8598	0.7535
DROSHA_HepG2	0.8259	0.6983	0.6933	0.7427	0.708	0.5538	0.6352	0.7469	0.6331		UTP18_K562<-UTP18_HepG2	0.7215	0.6251	0.6062	0.646	0.4998	0.519	0.5661	0.6665	0.5716
DROSHA_K562	0.9307	0.8236	0.8085	0.8662	0.8245	0.5972	0.7259	0.8775	0.7258		WDR43_K562<-WDR43_HepG2	0.7075	0.6449	0.6106	0.6928	0.5108	0.526	0.5651	0.7037	0.6309
EFTUD2_HepG2	0.8243	0.6831	0.6516	0.7115	0.6752	0.532	0.6171	0.7083	0.61		XRN2_K562<-XRN2_HepG2	0.7297	0.6122	0.5904	0.6097	0.5235	0.5205	0.5499	0.626	0.5972
EFTUD2_K562	0.8241	0.6686	0.6518	0.7103	0.5	0.5255	0.6068	0.7243	0.6015		YBX3_K562<-YBX3_HepG2	0.867	0.7253	0.6603	0.8052	0.5072	0.5318	0.6272	0.825	0.6315
EIF3D_HepG2	0.8393	0.7002	0.6793	0.7338	0.6995	0.5565	0.6257	0.7414	0.6382		ZC3H11A_K562<-ZC3H11A_HepG2	0.8109	0.7373	0.7242	0.7925	0.4916	0.5857	0.6557	0.8026	0.6573
EIF3G_K562	0.9395	0.8171	0.7987	0.8787	0.8373	0.597	0.7148	0.8729	0.714		ZNF800_K562<-ZNF800_HepG2	0.8707	0.7714	0.7675	0.8116	0.505	0.563	0.7009	0.8254	0.709
EIF3H_HepG2	0.7969	0.6825	0.6832	0.7113	0.7218	0.527	0.6291	0.7247	0.6552		AGGF1_HepG2<-AGGF1_K562	0.8011	0.725	0.6942	0.7566	0.5211	0.5633	0.6326	0.7579	0.6855
EIF4A3_Hela	0.8892	0.8142	0.8003	0.8478	0.8256	0.588	0.7278	0.8492	0.721		AKAP1_HepG2<-AKAP1_K562	0.861	0.815	0.7554	0.8491	0.5012	0.6025	0.6971	0.8536	0.7581
eIF4AIII_Hela	0.919	0.8231	0.8182	0.8607	0.8576	0.5765	0.7441	0.8687	0.7704		AQR_HepG2<-AQR_K562	0.7912	0.6689	0.6262	0.7022	0.5003	0.525	0.5838	0.7372	0.6583
EIF4G2_K562	0.9345	0.7827	0.7629	0.861	0.7889	0.5603	0.6916	0.8626	0.7077		AUH_HepG2<-AUH_K562	0.8131	0.6601	0.6683	0.7658	0.5402	0.543	0.6374	0.7701	0.5869
ELAVL1_HEK293	0.8413	0.7677	0.744	0.8119	0.7912	0.5887	0.6776	0.7965	0.6841		BUD13_HepG2<-BUD13_K562	0.719	0.6212	0.6474	0.7165	0.4843	0.5055	0.5949	0.7144	0.5963
ELAVL1_Hela	0.9611	0.9382	0.9397	0.9518	0.957	0.7228	0.8787	0.9523	0.8515		CSTF2T_HepG2<-CSTF2T_K562	0.8384	0.7629	0.7471	0.8	0.5303	0.559	0.6742	0.8087	0.7127
EWSR1_HEK293	0.9327	0.8591	0.8526	0.8994	0.878	0.667	0.7636	0.9034	0.7438		DDX3X_HepG2<-DDX3X_K562	0.8604	0.7953	0.7698	0.8261	0.5303	0.6138	0.7063	0.8213	0.7473
EXOSC5_HepG2	0.8393	0.7233	0.6964	0.7559	0.7065	0.539	0.643	0.7782	0.6326		DDX52_HepG2<-DDX52_K562	0.7048	0.503	0.5763	0.5867	0.4601	0.4975	0.5423	0.596	0.4615
FAM120A_HepG2	0.8865	0.7824	0.774	0.8307	0.8126	0.5737	0.6926	0.8317	0.6987		DDX55_HepG2<-DDX55_K562	0.856	0.7385	0.6511	0.8274	0.5076	0.5315	0.6012	0.8389	0.6138
FAM120A_K562	0.9299	0.8024	0.7667	0.863	0.8009	0.6122	0.6836	0.8705	0.721		DDX6_HepG2<-DDX6_K562	0.7561	0.6914	0.6518	0.7351	0.5294	0.5255	0.6071	0.745	0.6412
FASTKD2_HepG2	0.8154	0.6943	0.7037	0.7414	0.7259	0.5242	0.6422	0.7577	0.6495		DGCR8_HepG2<-DGCR8_K562	0.6937	0.6213	0.6291	0.662	0.4735	0.5362	0.5757	0.6668	0.5801
FASTKD2_K562	0.8818	0.7971	0.7708	0.8298	0.8178	0.5775	0.6977	0.8393	0.7087		DHX30_HepG2<-DHX30_K562	0.7225	0.5848	0.6254	0.6771	0.4919	0.5343	0.6013	0.6829	0.5314
FBL_HEK293	0.8699	0.7504	0.7416	0.7925	0.761	0.5697	0.6525	0.7986	0.6345		DROSHA_HepG2<-DROSHA_K562	0.7332	0.641	0.64	0.6953	0.4691	0.543	0.6092	0.7014	0.5924
FIP1L1_HEK293	0.7483	0.6887	0.6574	0.7133	0.6972	0.5415	0.6251	0.7328	0.6154		EFTUD2_HepG2<-EFTUD2_K562	0.6922	0.5442	0.6257	0.6291	0.5169	0.5217	0.5956	0.6388	0.5064
FKBP4_HepG2	0.8574	0.7316	0.7188	0.8035	0.7465	0.5425	0.6674	0.8081	0.6497		FAM120A_HepG2<-FAM120A_K562	0.8107	0.7487	0.7116	0.7897	0.4844	0.574	0.6384	0.7969	0.6896
FMR1_HEK293	0.7862	0.6662	0.6938	0.7124	0.698	0.5417	0.6427	0.7199	0.6099		FASTKD2_HepG2<-FASTKD2_K562	0.7178	0.6403	0.6495	0.6864	0.4787	0.5212	0.5857	0.6876	0.5928
FMR1_K562	0.902	0.733	0.7269	0.8204	0.7601	0.5417	0.6567	0.8256	0.653		FTO_HepG2<-FTO_K562	0.7469	0.6726	0.6498	0.711	0.4779	0.5463	0.5939	0.7168	0.6355
FTO_HepG2	0.8699	0.7496	0.7373	0.7976	0.7514	0.567	0.6622	0.7988	0.6644		FXR2_HepG2<-FXR2_K562	0.653	0.5999	0.6049	0.6281	0.5023	0.5135	0.5571	0.6396	0.5522
FTO_K562	0.8999	0.7876	0.7639	0.8298	0.81	0.5817	0.6954	0.8294	0.6834		GRWD1_HepG2<-GRWD1_K562	0.7985	0.7378	0.7531	0.7838	0.4851	0.5732	0.6543	0.795	0.6687
FUS_HEK293	0.933	0.88	0.8825	0.9158	0.8871	0.6416	0.7943	0.9196	0.7762		GTF2F1_HepG2<-GTF2F1_K562	0.8206	0.7	0.6901	0.7789	0.5218	0.557	0.638	0.7865	0.632
FUS_HEK293T	0.8381	0.7404	0.7005	0.7732	0.711	0.571	0.6467	0.7828	0.64		HLTF_HepG2<-HLTF_K562	0.6645	0.6145	0.6307	0.6517	0.5376	0.55	0.5802	0.65	0.5799
FUS_K562	0.8511	0.7356	0.7061	0.7604	0.7432	0.5613	0.6454	0.7663	0.6548		HNRNPA1_HepG2<-HNRNPA1_K562	0.9038	0.8245	0.7947	0.8589	0.6022	0.592	0.7189	0.8684	0.7564
FXR1_HEK293	0.9418	0.9016	0.8929	0.9169	0.9183	0.6799	0.8195	0.9217	0.8201		HNRNPK_HepG2<-HNRNPK_K562	0.8992	0.8654	0.8317	0.8714	0.525	0.6055	0.7512	0.8818	0.7809
FXR1_K562	0.8787	0.7471	0.728	0.7984	0.7556	0.5583	0.6558	0.8124	0.6558		HNRNPM_HepG2<-HNRNPM_K562	0.8406	0.7577	0.7618	0.8155	0.4652	0.5458	0.6932	0.8106	0.6829
FXR2_HEK293	0.8666	0.7012	0.7486	0.7922	0.7536	0.547	0.6766	0.7999	0.6171		HNRNPUL1_HepG2<-HNRNPUL1_K562	0.8342	0.7484	0.7221	0.7962	0.5607	0.577	0.6594	0.8035	0.6815
FXR2_HepG2	0.8103	0.7215	0.7161	0.7698	0.7652	0.5553	0.6496	0.768	0.6735		HNRNPU_HepG2<-HNRNPU_K562	0.8195	0.7489	0.7351	0.7871	0.5567	0.5726	0.6573	0.7926	0.6878
FXR2_K562	0.91	0.7225	0.7202	0.8114	0.7292	0.5275	0.6572	0.8223	0.6212		IGF2BP1_HepG2<-IGF2BP1_K562	0.8345	0.7054	0.7169	0.7767	0.5654	0.5558	0.6322	0.7833	0.6215
G3BP1_HepG2	0.8848	0.7614	0.7434	0.8037	0.7777	0.5435	0.674	0.8072	0.7037		LARP4_HepG2<-LARP4_K562	0.8854	0.7292	0.6774	0.8421	0.491	0.5487	0.6259	0.85	0.6721
GEMIN5_K562	0.9215	0.7958	0.7634	0.8656	0.7863	0.583	0.6863	0.8704	0.6992		LARP7_HepG2<-LARP7_K562	0.6924	0.553	0.5905	0.6684	0.497	0.5162	0.5541	0.6687	0.5085
GNL3_K562	0.9451	0.7996	0.7683	0.8861	0.7929	0.5807	0.6973	0.898	0.7073		LIN28B_HepG2<-LIN28B_K562	0.8792	0.7828	0.7603	0.8296	0.483	0.5702	0.6827	0.8391	0.7076
GPKOW_K562	0.8969	0.8096	0.7764	0.8355	0.8261	0.5992	0.6993	0.8398	0.7412		LSM11_HepG2<-LSM11_K562	0.7388	0.6033	0.611	0.6941	0.5165	0.5168	0.5614	0.7074	0.5748
GRWD1_HepG2	0.8894	0.7888	0.757	0.8121	0.8193	0.5768	0.6845	0.8229	0.7256		NCBP2_HepG2<-NCBP2_K562	0.8227	0.8713	0.7754	0.8769	0.5294	0.622	0.7056	0.8936	0.7908
GRWD1_K562	0.926	0.8197	0.7927	0.8587	0.8487	0.5812	0.7188	0.8674	0.7564		NOLC1_HepG2<-NOLC1_K562	0.6715	0.5656	0.5729	0.6507	0.484	0.5228	0.5499	0.6524	0.5385
GTF2F1_HepG2	0.8657	0.7265	0.7408	0.8008	0.7609	0.5615	0.6793	0.8038	0.626		PCBP1_HepG2<-PCBP1_K562	0.8176	0.6996	0.7006	0.7787	0.5078	0.5583	0.6485	0.7852	0.6569
GTF2F1_K562	0.9419	0.7692	0.7683	0.855	0.7798	0.5533	0.6921	0.8648	0.6886		PRPF8_HepG2<-PRPF8_K562	0.7072	0.6261	0.6167	0.6601	0.4793	0.5363	0.587	0.6784	0.5708
HLTF_HepG2	0.7551	0.6669	0.6696	0.7001	0.6505	0.5375	0.6309	0.7064	0.5935		PTBP1_HepG2<-PTBP1_K562	0.7147	0.5772	0.6448	0.6657	0.4818	0.523	0.5761	0.6607	0.5443
HLTF_K562	0.9364	0.879	0.8628	0.9045	0.8855	0.632	0.7861	0.9039	0.7846		RBFOX2_HepG2<-RBFOX2_K562	0.7351	0.6786	0.649	0.6858	0.4943	0.5333	0.6047	0.7113	0.6757
HNRNPA1_HEK293T	0.8954	0.8511	0.8243	0.8697	0.8778	0.6042	0.7364	0.8696	0.8199		RBM15_HepG2<-RBM15_K562	0.7523	0.6331	0.6463	0.6904	0.4962	0.5348	0.6051	0.6979	0.5536
HNRNPA1_HepG2	0.926	0.8279	0.8248	0.8755	0.8483	0.5905	0.7342	0.8796	0.742		RBM22_HepG2<-RBM22_K562	0.5763	0.5513	0.5827	0.5748	0.5131	0.5138	0.547	0.5776	0.514
HNRNPA1_K562	0.9406	0.7999	0.8111	0.8586	0.8397	0.5915	0.7082	0.8585	0.7091		RPS3_HepG2<-RPS3_K562	0.7805	0.6481	0.6737	0.7544	0.4927	0.53	0.6212	0.7472	0.5833
HNRNPC_Hela	0.9407	0.9248	0.8932	0.9314	0.9219	0.7115	0.82	0.9277	0.84		SDAD1_HepG2<-SDAD1_K562	0.702	0.5895	0.6145	0.6702	0.5301	0.5517	0.5689	0.6736	0.567
HNRNPC_HepG2	0.9104	0.8457	0.8416	0.8746	0.8565	0.6376	0.7558	0.8755	0.7549		SF3B4_HepG2<-SF3B4_K562	0.6782	0.5497	0.5927	0.6278	0.4892	0.5205	0.5675	0.6267	0.5017
HNRNPD_HEK293	0.9443	0.917	0.9154	0.9425	0.9188	0.7516	0.843	0.9405	0.8318		SLTM_HepG2<-SLTM_K562	0.8124	0.6999	0.7194	0.7531	0.4837	0.542	0.6489	0.7626	0.6517
HNRNPF_HEK293T	0.9259	0.8902	0.8563	0.8814	0.8459	0.651	0.7726	0.8759	0.8143		SMNDC1_HepG2<-SMNDC1_K562	0.7562	0.6792	0.6531	0.7144	0.4968	0.5325	0.6089	0.7354	0.6211
HNRNPK_HepG2	0.928	0.8746	0.8632	0.9049	0.8798	0.6238	0.787	0.8948	0.7629		SND1_HepG2<-SND1_K562	0.7362	0.5988	0.6357	0.7182	0.5146	0.5328	0.5859	0.7285	0.5279
HNRNPK_K562	0.9459	0.8542	0.8425	0.8879	0.8601	0.617	0.759	0.8878	0.7444		SRSF1_HepG2<-SRSF1_K562	0.8179	0.736	0.7552	0.7849	0.5232	0.543	0.6557	0.8002	0.7142
HNRNPM_HepG2	0.8796	0.7885	0.8005	0.8398	0.8196	0.5721	0.7186	0.8511	0.6597		SRSF7_HepG2<-SRSF7_K562	0.7491	0.6257	0.6757	0.6912	0.5194	0.5132	0.5862	0.7004	0.6007
HNRNPM_K562	0.9386	0.8346	0.8215	0.8917	0.85	0.5807	0.7512	0.8945	0.7475		SUPV3L1_HepG2<-SUPV3L1_K562	0.622	0.5153	0.5672	0.5818	0.4647	0.5092	0.5388	0.5917	0.4777
HNRNPU_Hela	0.8937	0.8807	0.8483	0.8719	0.8965	0.626	0.76	0.8784	0.815		TAF15_HepG2<-TAF15_K562	0.8664	0.8132	0.7735	0.8517	0.556	0.594	0.6908	0.8542	0.7427
HNRNPU_HepG2	0.8541	0.7784	0.7692	0.8267	0.7971	0.5553	0.6939	0.8193	0.6804		TBRG4_HepG2<-TBRG4_K562	0.6387	0.6043	0.5767	0.6302	0.51	0.5245	0.5668	0.6472	0.5811
HNRNPU_K562	0.9035	0.7861	0.7674	0.8351	0.8079	0.5715	0.6981	0.842	0.7028		TIA1_HepG2<-TIA1_K562	0.9293	0.879	0.8316	0.8948	0.5609	0.6507	0.7446	0.897	0.8127
HNRNPUL1_HepG2	0.8836	0.776	0.7646	0.8286	0.7802	0.5707	0.6899	0.8237	0.6782		TRA2A_HepG2<-TRA2A_K562	0.8661	0.7951	0.7863	0.8335	0.4594	0.5752	0.6962	0.8429	0.7567
HNRNPUL1_K562	0.9156	0.77	0.7666	0.8485	0.7593	0.5587	0.6957	0.8403	0.6807		U2AF1_HepG2<-U2AF1_K562	0.7957	0.6852	0.6698	0.7384	0.5448	0.5515	0.6164	0.753	0.6217
IGF2BP1_HEK293	0.8952	0.8279	0.7969	0.8611	0.8432	0.6185	0.7101	0.8611	0.7411		U2AF2_HepG2<-U2AF2_K562	0.7909	0.7332	0.7003	0.7617	0.4751	0.5525	0.6312	0.7682	0.663
IGF2BP1_HepG2	0.9012	0.7578	0.752	0.8275	0.7749	0.558	0.6701	0.832	0.6461		UCHL5_HepG2<-UCHL5_K562	0.7243	0.6693	0.6739	0.6932	0.5393	0.5445	0.6167	0.6986	0.6359
IGF2BP1_K562	0.9501	0.829	0.8075	0.8887	0.8268	0.6125	0.7253	0.8923	0.7478		UPF1_HepG2<-UPF1_K562	0.8805	0.8257	0.8158	0.8569	0.5928	0.5947	0.7356	0.8648	0.7593
IGF2BP2_HEK293	0.9365	0.892	0.8785	0.9184	0.8917	0.6797	0.8064	0.9151	0.8037		UTP18_HepG2<-UTP18_K562	0.6988	0.5916	0.6003	0.6636	0.4808	0.5157	0.577	0.6772	0.5668
IGF2BP2_K562	0.9337	0.7526	0.7372	0.8571	0.7566	0.5353	0.6592	0.8536	0.6336		WDR43_HepG2<-WDR43_K562	0.6864	0.5808	0.5973	0.6372	0.485	0.5367	0.5703	0.6476	0.5502
IGF2BP3_HEK293	0.9335	0.8875	0.8554	0.903	0.8902	0.6785	0.7851	0.9055	0.806		XRN2_HepG2<-XRN2_K562	0.7083	0.6172	0.635	0.6789	0.5082	0.546	0.5934	0.6896	0.6063
IGF2BP3_HepG2	0.8528	0.7143	0.7073	0.7734	0.7327	0.5305	0.644	0.7947	0.6206		YBX3_HepG2<-YBX3_K562	0.7863	0.6995	0.6669	0.7641	0.5088	0.5428	0.6187	0.765	0.6363
ILF3_K562	0.9319	0.7794	0.7684	0.8712	0.7819	0.5797	0.6762	0.8649	0.679		ZC3H11A_HepG2<-ZC3H11A_K562	0.8059	0.7791	0.6957	0.7904	0.4898	0.5807	0.6318	0.7968	0.7164
KHDRBS1_K562	0.9606	0.8672	0.8542	0.9258	0.8761	0.6578	0.7641	0.9252	0.7708		ZNF800_HepG2<-ZNF800_K562	0.7944	0.7155	0.7049	0.7461	0.4874	0.545	0.6394	0.7568	0.6826
KHSRP_K562	0.9255	0.8222	0.8054	0.8753	0.8233	0.606	0.7246	0.8722	0.7221
LARP4_HepG2	0.9388	0.8022	0.7496	0.8973	0.7449	0.5613	0.6819	0.8997	0.6443
LARP4_K562	0.9098	0.7668	0.7324	0.8497	0.756	0.5543	0.6554	0.8542	0.6382
LARP7_HepG2	0.8084	0.6844	0.6763	0.7301	0.5	0.5312	0.6321	0.7337	0.5978
LARP7_K562	0.9458	0.7982	0.7829	0.8791	0.8099	0.581	0.7152	0.8843	0.7141
LIN28A_H9	0.9153	0.8527	0.828	0.8803	0.8644	0.6218	0.7488	0.8851	0.76
LIN28A_HEK293	0.8585	0.7443	0.7033	0.7751	0.7315	0.5682	0.6615	0.7855	0.6647
LIN28B_HEK293	0.8172	0.669	0.6861	0.7301	0.6952	0.5373	0.6413	0.7405	0.5793
LIN28B_HepG2	0.9195	0.8005	0.7856	0.8543	0.8231	0.5787	0.7091	0.8548	0.7399
LIN28B_K562	0.9279	0.7898	0.7824	0.8599	0.8008	0.5717	0.6982	0.865	0.701
LSM11_HepG2	0.8302	0.6877	0.6754	0.7625	0.6897	0.5433	0.6336	0.7573	0.6207
LSM11_K562	0.9081	0.7386	0.7069	0.8437	0.7147	0.5457	0.6588	0.8439	0.6371
METAP2_K562	0.9388	0.7482	0.6902	0.8647	0.6934	0.5548	0.6372	0.8753	0.6102
METTL14_Hela	0.8976	0.7872	0.7807	0.821	0.806	0.61	0.6999	0.8149	0.6808
METTL3_Hela	0.8914	0.8086	0.7709	0.835	0.8282	0.5735	0.7122	0.8476	0.6871
MOV10_HEK293	0.9147	0.8704	0.8629	0.8961	0.8912	0.6765	0.7702	0.8961	0.797
MTPAP_K562	0.8263	0.71	0.6746	0.7399	0.7224	0.5517	0.6274	0.7565	0.6743
NCBP2_HepG2	0.9604	0.8778	0.8654	0.9094	0.8733	0.6487	0.7638	0.912	0.7916
NCBP2_K562	0.9165	0.7954	0.7842	0.8559	0.8089	0.5952	0.7019	0.854	0.6932
NIP7_HepG2	0.761	0.6783	0.6343	0.7244	0.6655	0.548	0.5943	0.7264	0.5899
NIPBL_K562	0.8661	0.7115	0.6876	0.7895	0.7155	0.5278	0.6351	0.7941	0.6331
NKRF_HepG2	0.8604	0.7673	0.76	0.8179	0.7996	0.5507	0.686	0.8202	0.6755
NOL12_HepG2	0.8077	0.7052	0.6776	0.7459	0.7091	0.537	0.6371	0.7501	0.6231
NOLC1_HepG2	0.7921	0.6918	0.6591	0.7273	0.6847	0.519	0.6072	0.7239	0.6189
NOLC1_K562	0.8815	0.7504	0.7356	0.8155	0.7596	0.558	0.6746	0.8338	0.6663
NONO_K562	0.9129	0.7783	0.7684	0.8349	0.7932	0.5927	0.6946	0.8493	0.6964
NOP56_HEK293	0.9062	0.7948	0.7509	0.7899	0.7756	0.5884	0.7098	0.8133	0.6937
NOP58_HEK293	0.9584	0.9074	0.8994	0.924	0.9224	0.6304	0.8101	0.9365	0.8211
NPM1_K562	0.9425	0.7886	0.7757	0.8699	0.7854	0.5913	0.6872	0.872	0.6967
NUDT21_HEK293	0.7565	0.6778	0.6401	0.6879	0.6549	0.5425	0.6083	0.6934	0.5986
PABPC4_K562	0.9548	0.7829	0.7054	0.8961	0.7099	0.5487	0.6374	0.9074	0.6214
PABPN1_HepG2	0.7919	0.667	0.6309	0.7218	0.6564	0.5232	0.6029	0.738	0.5853
PCBP1_HepG2	0.8621	0.7453	0.7204	0.8056	0.7626	0.5455	0.6519	0.8117	0.6465
PCBP1_K562	0.9518	0.837	0.8191	0.8954	0.8537	0.5958	0.7329	0.9006	0.7596
PCBP2_HepG2	0.9442	0.8803	0.8786	0.9135	0.8879	0.63	0.7931	0.9128	0.7538
PHF6_K562	0.8959	0.7489	0.7275	0.8269	0.7246	0.5507	0.6757	0.8385	0.6853
PPIG_HepG2	0.9156	0.7818	0.7834	0.8313	0.8114	0.5795	0.7158	0.8405	0.6945
PRPF4_HepG2	0.8395	0.7136	0.6915	0.7498	0.7033	0.548	0.6326	0.7526	0.6133
PRPF8_HepG2	0.8421	0.736	0.7096	0.7564	0.7372	0.5505	0.6395	0.7627	0.644
PRPF8_K562	0.8681	0.6832	0.6613	0.7478	0.6756	0.549	0.6236	0.7569	0.593
PTBP1_HEK293T	0.9328	0.8734	0.8624	0.8973	0.8819	0.6343	0.7585	0.8939	0.77
PTBP1_Hela	0.9385	0.8502	0.8434	0.8993	0.8701	0.6385	0.7603	0.9006	0.7474
PTBP1_HepG2	0.8251	0.6901	0.6968	0.7314	0.7158	0.5448	0.6501	0.7416	0.5934
PTBP1_K562	0.9233	0.7712	0.7446	0.8437	0.7726	0.568	0.6765	0.8405	0.6724
PTBP1PTBP2_Hela	0.889	0.8115	0.8001	0.86	0.8439	0.5968	0.7244	0.8632	0.733
PUM1_K562	0.8955	0.7366	0.7028	0.7797	0.7518	0.5455	0.6474	0.7983	0.6864
PUM2_HEK293	0.9783	0.9569	0.9471	0.9746	0.9495	0.7911	0.8877	0.9746	0.8745
PUM2_K562	0.9391	0.832	0.8136	0.8638	0.8351	0.6215	0.7229	0.8649	0.736
PUS1_K562	0.824	0.7283	0.6823	0.7652	0.7325	0.5594	0.628	0.7731	0.6443
QKI_HEK293	0.8147	0.7816	0.7414	0.8144	0.7983	0.6355	0.6777	0.8351	0.7179
RBFOX2_HepG2	0.8787	0.761	0.751	0.8085	0.7833	0.5713	0.6867	0.8139	0.6522
RBFOX2_K562	0.8102	0.6711	0.6785	0.728	0.6946	0.5365	0.6267	0.7268	0.6058
RBM15_HepG2	0.823	0.6747	0.6833	0.7395	0.6995	0.5455	0.6162	0.7585	0.6159
RBM15_K562	0.8482	0.6829	0.6807	0.7414	0.7139	0.537	0.6277	0.755	0.6167
RBM22_HepG2	0.7555	0.6827	0.6592	0.7139	0.6552	0.5333	0.6253	0.7151	0.6338
RBM22_K562	0.9252	0.7592	0.7489	0.848	0.7544	0.5593	0.6764	0.8524	0.6507
RBM27_K562	0.9349	0.7709	0.7505	0.8744	0.7587	0.5622	0.6719	0.8762	0.6729
RBPMS_HEK293	0.9729	0.8736	0.8948	0.9039	0.8995	0.6488	0.8313	0.9051	0.7668
RPS11_K562	0.8469	0.7113	0.6643	0.7653	0.6614	0.552	0.6067	0.7739	0.6034
RPS3_HepG2	0.8707	0.7285	0.6928	0.7807	0.7119	0.522	0.6505	0.7882	0.6173
RPS3_K562	0.9185	0.7559	0.7094	0.8375	0.7116	0.5178	0.649	0.8504	0.6534
RTCB_HEK293	0.7311	0.7192	0.6771	0.7472	0.6685	0.5345	0.6296	0.7538	0.6123
SAFB2_K562	0.9277	0.8331	0.8233	0.8813	0.8518	0.618	0.7385	0.88	0.7475
SBDS_K562	0.939	0.7645	0.7345	0.876	0.7485	0.5682	0.6839	0.8814	0.6771
SDAD1_HepG2	0.8187	0.6514	0.6573	0.7203	0.6811	0.5408	0.6092	0.7192	0.5919
SDAD1_K562	0.8801	0.773	0.7464	0.8168	0.7664	0.5802	0.6753	0.8288	0.6838
SERBP1_K562	0.8939	0.7903	0.7518	0.8396	0.7749	0.5987	0.6906	0.844	0.6973
SF3A3_HepG2	0.836	0.7139	0.6868	0.7544	0.7267	0.5395	0.6324	0.7488	0.6203
SF3B1_K562	0.7456	0.6791	0.6245	0.6772	0.6561	0.5292	0.5907	0.682	0.5993
SF3B4_HepG2	0.8215	0.7291	0.7082	0.7532	0.7397	0.551	0.6414	0.7534	0.6225
SF3B4_K562	0.8348	0.7007	0.6738	0.7495	0.7177	0.544	0.6166	0.7448	0.6283
SLBP_K562	0.8837	0.7296	0.698	0.8104	0.7278	0.5393	0.6417	0.8105	0.6397
SLTM_HepG2	0.8366	0.7326	0.7367	0.7857	0.7576	0.5497	0.6761	0.791	0.6425
SLTM_K562	0.9173	0.7478	0.7505	0.8472	0.7707	0.5453	0.6731	0.8534	0.6899
SMNDC1_HepG2	0.8606	0.7297	0.7317	0.7668	0.7409	0.5757	0.6536	0.7859	0.6367
SMNDC1_K562	0.8856	0.7214	0.7059	0.7912	0.7366	0.55	0.6457	0.7925	0.6293
SND1_HepG2	0.8441	0.7024	0.6698	0.7454	0.696	0.5315	0.6218	0.7581	0.6314
SND1_K562	0.9226	0.7637	0.7114	0.8452	0.7491	0.5457	0.6443	0.857	0.6583
SRRM4_HEK293T	0.8813	0.7494	0.695	0.8191	0.7262	0.552	0.6479	0.8194	0.6398
SRSF1_HepG2	0.9359	0.8133	0.8213	0.8647	0.8503	0.5727	0.7476	0.8605	0.6897
SRSF1_K562	0.9306	0.7849	0.7857	0.8437	0.8032	0.551	0.7004	0.8417	0.7221
SRSF7_HepG2	0.8948	0.7389	0.7392	0.7793	0.7437	0.5383	0.683	0.7865	0.6279
SRSF7_K562	0.9069	0.8109	0.7999	0.8554	0.8044	0.5773	0.7103	0.8575	0.7492
SRSF9_HepG2	0.8896	0.757	0.7654	0.8207	0.7893	0.5448	0.694	0.822	0.6522
SUB1_HepG2	0.8892	0.7839	0.7658	0.8605	0.7907	0.5622	0.6978	0.8658	0.6866
SUPV3L1_HepG2	0.7368	0.6422	0.6345	0.6706	0.6577	0.526	0.5954	0.6691	0.5836
SUPV3L1_K562	0.8357	0.719	0.6956	0.7696	0.7301	0.5482	0.6414	0.7754	0.6291
TAF15_HEK293	0.9806	0.9345	0.9388	0.9717	0.9455	0.714	0.8789	0.9704	0.8191
TAF15_HepG2	0.9028	0.8262	0.8064	0.8685	0.8514	0.6035	0.7229	0.8686	0.7364
TAF15_K562	0.9338	0.8325	0.8263	0.8922	0.8512	0.621	0.7405	0.8838	0.7333
TARDBP_HEK293T	0.8625	0.7511	0.7423	0.8022	0.7847	0.5485	0.6738	0.8022	0.6606
TARDBP_K562	0.9466	0.8205	0.8141	0.8871	0.8469	0.583	0.7336	0.8893	0.7181
TBRG4_HepG2	0.7311	0.669	0.6185	0.6869	0.6117	0.5208	0.5989	0.6771	0.5757
TBRG4_K562	0.8042	0.7007	0.6742	0.7199	0.6931	0.532	0.6256	0.748	0.6097
TIA1_Hela	0.9687	0.9354	0.9251	0.9538	0.9443	0.7448	0.8741	0.9547	0.8467
TIA1_HepG2	0.9599	0.8941	0.8837	0.9348	0.8968	0.6588	0.8046	0.9343	0.7942
TIA1_K562	0.9276	0.8709	0.8544	0.9012	0.8944	0.6392	0.7662	0.9016	0.7621
TIAL1_Hela	0.9312	0.8839	0.8712	0.922	0.9	0.6807	0.7886	0.9186	0.7881
TNRC6A_HEK293	0.8313	0.7853	0.7579	0.8011	0.7629	0.6143	0.6928	0.8207	0.6942
TNRC6A_K562	0.9268	0.775	0.7375	0.863	0.7514	0.5435	0.6694	0.8713	0.6658
TRA2A_HepG2	0.9211	0.8227	0.8181	0.869	0.8361	0.584	0.7258	0.8714	0.7595
TRA2A_K562	0.94	0.8203	0.797	0.8631	0.843	0.5832	0.7098	0.8686	0.7604
TROVE2_K562	0.943	0.7737	0.7504	0.8822	0.776	0.5525	0.6712	0.8854	0.667
U2AF1_HepG2	0.8701	0.7461	0.7388	0.7926	0.7465	0.548	0.6707	0.8049	0.639
U2AF1_K562	0.8926	0.7451	0.743	0.8051	0.7593	0.5668	0.6768	0.8053	0.6479
U2AF2_Hela	0.9014	0.8712	0.8231	0.8703	0.8389	0.6504	0.7489	0.8656	0.7799
U2AF2_HepG2	0.8876	0.7932	0.767	0.8204	0.7785	0.576	0.6876	0.8184	0.6742
U2AF2_K562	0.8659	0.7795	0.7564	0.8076	0.808	0.5852	0.6714	0.8086	0.6825
U2AF65_Hela	0.9561	0.9086	0.9019	0.9354	0.9167	0.6875	0.8083	0.9323	0.785
UCHL5_HepG2	0.8278	0.7209	0.6728	0.7332	0.7211	0.5463	0.6385	0.7593	0.6651
UCHL5_K562	0.9183	0.8426	0.819	0.873	0.845	0.5885	0.747	0.8764	0.7802
UPF1_Hela	0.9792	0.9398	0.9276	0.955	0.9432	0.748	0.8685	0.9556	0.8816
UPF1_HepG2	0.9212	0.8563	0.8351	0.8901	0.8677	0.5968	0.7459	0.8974	0.7676
UPF1_K562	0.9313	0.8593	0.8475	0.8881	0.8857	0.6183	0.763	0.8895	0.7716
UTP18_HepG2	0.7769	0.6866	0.6649	0.7046	0.6549	0.535	0.6129	0.7236	0.5921
UTP18_K562	0.8268	0.6958	0.6693	0.7513	0.6879	0.5297	0.6276	0.7557	0.6244
UTP3_K562	0.7881	0.6933	0.676	0.7363	0.7086	0.5395	0.622	0.7409	0.604
WDR33_HEK293	0.935	0.9076	0.8806	0.9265	0.9066	0.7145	0.8011	0.9252	0.8047
WDR3_K562	0.7439	0.6403	0.61	0.671	0.6593	0.5308	0.5865	0.6838	0.5923
WDR43_HepG2	0.8016	0.6718	0.6735	0.6981	0.6902	0.5422	0.6062	0.7123	0.6024
WDR43_K562	0.8185	0.7419	0.691	0.7767	0.7464	0.5385	0.6433	0.7773	0.6511
WRN_K562	0.8538	0.7288	0.7201	0.7794	0.7281	0.5657	0.6669	0.7957	0.664
WTAP_Hela	0.8922	0.811	0.7902	0.8294	0.8267	0.5376	0.7269	0.8297	0.7218
XRCC6_K562	0.8494	0.7199	0.6926	0.7709	0.7273	0.5428	0.6385	0.7783	0.6717
XRN2_HepG2	0.8148	0.756	0.7116	0.7763	0.7442	0.555	0.6528	0.7844	0.7036
XRN2_K562	0.8904	0.7377	0.7222	0.8175	0.7576	0.563	0.6579	0.8319	0.673
YBX3_HepG2	0.8443	0.7279	0.6799	0.7702	0.6995	0.542	0.6371	0.7894	0.6511
YBX3_K562	0.9444	0.7858	0.7422	0.8773	0.7615	0.5617	0.6814	0.8859	0.693
YTHDF2_Hela	0.8321	0.6983	0.7011	0.7324	0.7142	0.5495	0.6389	0.7423	0.6111
YWHAG_K562	0.9104	0.7533	0.7213	0.8356	0.7546	0.5475	0.6629	0.8465	0.672
ZC3H11A_HepG2	0.8858	0.7837	0.75	0.8239	0.7856	0.587	0.673	0.8252	0.7032
ZC3H11A_K562	0.8846	0.7687	0.7514	0.832	0.774	0.5725	0.6738	0.8291	0.6774
ZC3H7B_HEK293	0.9372	0.9195	0.9052	0.9288	0.9224	0.721	0.8187	0.926	0.8294
ZNF622_K562	0.908	0.8099	0.786	0.8248	0.8329	0.562	0.7197	0.8399	0.7588
ZNF800_HepG2	0.8616	0.7448	0.7141	0.7616	0.7634	0.5385	0.6439	0.7713	0.6992
ZNF800_K562	0.9296	0.8286	0.8123	0.8686	0.8338	0.5733	0.7338	0.8784	0.7626
ZRANB2_K562	0.8446	0.7697	0.7385	0.79	0.7817	0.565	0.664	0.791	0.681

## Sheet: structure study
comparison of HDRNet with different structure information on static prediction, Supplementarty Fig.2a (left)						comparison of HDRNet with different structure information on dynamic prediction, Supplementarty Fig.2a (right)
	HDRNet-icSHAPE	HDRNet-DMS-seq	HDRNet-DMS-MaPseq	HDRNet-RNAfold		Model	HDRNet-icSHAPE	HDRNet-DMS-seq	HDRNet-DMS-MaPseq	HDRNet-RNAfold
AARS_K562	0.8029	0.7326	0.7435	0.7303		AGGF1_K562<-AGGF1_HepG2	0.7947	0.759	0.755	0.7524
AATF_K562	0.8641	0.7892	0.7928	0.7693		AKAP1_K562<-AKAP1_HepG2	0.8402	0.8146	0.8055	0.8072
ABCF1_K562	0.839	0.7207	0.7283	0.7113		AQR_K562<-AQR_HepG2	0.7626	0.6959	0.7013	0.7002
AGGF1_HepG2	0.842	0.8188	0.825	0.8073		AUH_K562<-AUH_HepG2	0.8631	0.7662	0.7903	0.7366
AGGF1_K562	0.8399	0.8008	0.8125	0.7887		BUD13_K562<-BUD13_HepG2	0.7457	0.6983	0.7147	0.6906
AGO_HEK293	0.9411	0.9146	0.9199	0.9068		CSTF2T_K562<-CSTF2T_HepG2	0.8183	0.7663	0.7835	0.7708
AKAP1_HepG2	0.9126	0.8645	0.8695	0.8649		DDX3X_K562<-DDX3X_HepG2	0.8401	0.8179	0.8348	0.8067
AKAP1_K562	0.8905	0.855	0.8565	0.8545		DDX52_K562<-DDX52_HepG2	0.6415	0.5642	0.5786	0.5685
AKAP8L_K562	0.8284	0.7884	0.7872	0.759		DDX55_K562<-DDX55_HepG2	0.8456	0.6738	0.6936	0.6668
ALKBH5_HEK293	0.7984	0.7687	0.7644	0.7587		DDX6_K562<-DDX6_HepG2	0.7894	0.7024	0.7408	0.7137
APOBEC3C_K562	0.9367	0.8015	0.8397	0.7904		DGCR8_K562<-DGCR8_HepG2	0.7171	0.6765	0.7117	0.6683
AQR_HepG2	0.8863	0.8162	0.8291	0.8229		DHX30_K562<-DHX30_HepG2	0.7854	0.7113	0.7058	0.7231
AQR_K562	0.8345	0.7493	0.7632	0.7232		DROSHA_K562<-DROSHA_HepG2	0.7881	0.7916	0.7621	0.7666
ATXN2_HEK293T	0.8668	0.7579	0.7814	0.7499		EFTUD2_K562<-EFTUD2_HepG2	0.7033	0.6261	0.6668	0.6417
AUH_HepG2	0.8863	0.803	0.8304	0.7964		FAM120A_K562<-FAM120A_HepG2	0.8154	0.7803	0.784	0.7844
AUH_K562	0.9263	0.8487	0.8625	0.8272		FASTKD2_K562<-FASTKD2_HepG2	0.7665	0.7489	0.7395	0.7719
BCCIP_HepG2	0.8711	0.8206	0.818	0.8057		FTO_K562<-FTO_HepG2	0.7317	0.7306	0.7083	0.6692
BCLAF1_HepG2	0.9131	0.8907	0.8899	0.8934		FXR2_K562<-FXR2_HepG2	0.6875	0.5932	0.6277	0.5967
BUD13_HepG2	0.8598	0.8035	0.831	0.8153		GRWD1_K562<-GRWD1_HepG2	0.8568	0.8386	0.8485	0.8355
BUD13_K562	0.8607	0.7668	0.7765	0.7606		GTF2F1_K562<-GTF2F1_HepG2	0.8872	0.7935	0.8243	0.7792
C17ORF85_HEK293	0.798	0.7447	0.7572	0.7361		HLTF_K562<-HLTF_HepG2	0.8365	0.8467	0.8057	0.8341
C22ORF28_HEK293	0.8611	0.7861	0.7969	0.7806		HNRNPA1_K562<-HNRNPA1_HepG2	0.8998	0.8639	0.8704	0.8457
CAPRIN1_HEK293	0.8322	0.7838	0.8055	0.7553		HNRNPK_K562<-HNRNPK_HepG2	0.8737	0.8584	0.8579	0.8411
CDC40_HepG2	0.8041	0.7321	0.7589	0.7398		HNRNPM_K562<-HNRNPM_HepG2	0.8943	0.8365	0.8555	0.8115
CPEB4_K562	0.8435	0.785	0.7874	0.7856		HNRNPUL1_K562<-HNRNPUL1_HepG2	0.8663	0.8062	0.818	0.777
CPSF1_HEK293	0.7921	0.7634	0.7755	0.7603		HNRNPU_K562<-HNRNPU_HepG2	0.8485	0.7914	0.8373	0.8095
CPSF2_HEK293	0.9129	0.8825	0.8673	0.8879		IGF2BP1_K562<-IGF2BP1_HepG2	0.8592	0.806	0.7962	0.795
CPSF3_HEK293	0.7961	0.7572	0.7525	0.7484		LARP4_K562<-LARP4_HepG2	0.8567	0.7334	0.7666	0.7148
CPSF4_HEK293	0.8182	0.7713	0.794	0.7723		LARP7_K562<-LARP7_HepG2	0.722	0.7356	0.6694	0.6457
CPSF6_HEK293	0.8637	0.8252	0.8312	0.8079		LIN28B_K562<-LIN28B_HepG2	0.8958	0.8458	0.8468	0.8545
CPSF6_K562	0.9459	0.8891	0.9067	0.8749		LSM11_K562<-LSM11_HepG2	0.7428	0.664	0.6583	0.6207
CPSF7_HEK293	0.9321	0.9103	0.9108	0.9062		NCBP2_K562<-NCBP2_HepG2	0.8216	0.7903	0.7912	0.7849
CSTF2_HEK293	0.9355	0.9263	0.9271	0.928		NOLC1_K562<-NOLC1_HepG2	0.7027	0.6226	0.6053	0.647
CSTF2_Hela	0.9425	0.9368	0.9368	0.9359		PCBP1_K562<-PCBP1_HepG2	0.8963	0.8257	0.8273	0.8157
CSTF2T_HEK293	0.8564	0.839	0.8421	0.8221		PRPF8_K562<-PRPF8_HepG2	0.7341	0.6954	0.6918	0.6684
CSTF2T_HepG2	0.8924	0.8699	0.8737	0.87		PTBP1_K562<-PTBP1_HepG2	0.7627	0.7273	0.724	0.7198
CSTF2T_K562	0.9021	0.8379	0.8475	0.8322		RBFOX2_K562<-RBFOX2_HepG2	0.7096	0.6638	0.6672	0.6395
DDX21_K562	0.8359	0.7748	0.7861	0.7775		RBM15_K562<-RBM15_HepG2	0.754	0.756	0.748	0.7083
DDX24_K562	0.829	0.7487	0.7944	0.7539		RBM22_K562<-RBM22_HepG2	0.697	0.5863	0.5666	0.6023
DDX3X_HepG2	0.9495	0.9179	0.9187	0.9114		RPS3_K562<-RPS3_HepG2	0.8366	0.7333	0.7567	0.7175
DDX3X_K562	0.9555	0.9132	0.9241	0.8965		SDAD1_K562<-SDAD1_HepG2	0.731	0.6692	0.6785	0.6915
DDX42_K562	0.9102	0.8321	0.8568	0.8316		SF3B4_K562<-SF3B4_HepG2	0.6588	0.6222	0.6155	0.6277
DDX51_K562	0.8629	0.7958	0.7936	0.7902		SLTM_K562<-SLTM_HepG2	0.8466	0.7907	0.804	0.7346
DDX52_HepG2	0.8578	0.8122	0.8148	0.798		SMNDC1_K562<-SMNDC1_HepG2	0.7536	0.7234	0.712	0.6853
DDX52_K562	0.8379	0.8061	0.8151	0.7877		SND1_K562<-SND1_HepG2	0.7578	0.6806	0.7133	0.6998
DDX55_HepG2	0.9069	0.7772	0.796	0.797		SRSF1_K562<-SRSF1_HepG2	0.8403	0.8043	0.8002	0.8063
DDX55_K562	0.9276	0.7831	0.7949	0.7498		SRSF7_K562<-SRSF7_HepG2	0.7582	0.7278	0.7493	0.7425
DDX59_HepG2	0.8262	0.7746	0.7879	0.7631		SUPV3L1_K562<-SUPV3L1_HepG2	0.6243	0.6096	0.6115	0.597
DDX6_HepG2	0.8065	0.752	0.7526	0.747		TAF15_K562<-TAF15_HepG2	0.893	0.8594	0.849	0.8484
DDX6_K562	0.9197	0.8245	0.8313	0.7978		TBRG4_K562<-TBRG4_HepG2	0.6633	0.6504	0.6394	0.6264
DGCR8_HEK293T	0.8929	0.8345	0.8398	0.8321		TIA1_K562<-TIA1_HepG2	0.8809	0.8783	0.8784	0.8839
DGCR8_HepG2	0.7988	0.7664	0.7766	0.7773		TRA2A_K562<-TRA2A_HepG2	0.878	0.8351	0.8513	0.8372
DGCR8_K562	0.9161	0.804	0.8415	0.7873		U2AF1_K562<-U2AF1_HepG2	0.7841	0.7518	0.7588	0.763
DHX30_HepG2	0.8006	0.7272	0.7487	0.7406		U2AF2_K562<-U2AF2_HepG2	0.8096	0.7883	0.7948	0.7722
DHX30_K562	0.8849	0.8402	0.8359	0.8214		UCHL5_K562<-UCHL5_HepG2	0.8235	0.8169	0.816	0.8151
DKC1_HepG2	0.803	0.7409	0.7732	0.7314		UPF1_K562<-UPF1_HepG2	0.8875	0.8781	0.8625	0.8552
DROSHA_HepG2	0.8259	0.7657	0.7913	0.7486		UTP18_K562<-UTP18_HepG2	0.7215	0.6727	0.656	0.682
DROSHA_K562	0.9307	0.8705	0.8858	0.8564		WDR43_K562<-WDR43_HepG2	0.7075	0.6466	0.6589	0.6834
EFTUD2_HepG2	0.8243	0.7421	0.7804	0.7643		XRN2_K562<-XRN2_HepG2	0.7297	0.669	0.6849	0.6615
EFTUD2_K562	0.8241	0.7267	0.7709	0.7362		YBX3_K562<-YBX3_HepG2	0.867	0.7506	0.777	0.7556
EIF3D_HepG2	0.8393	0.7907	0.8077	0.7821		ZC3H11A_K562<-ZC3H11A_HepG2	0.8109	0.7623	0.7609	0.7567
EIF3G_K562	0.9395	0.8906	0.8948	0.8699		ZNF800_K562<-ZNF800_HepG2	0.8707	0.8318	0.8455	0.832
EIF3H_HepG2	0.7969	0.7629	0.7608	0.7523		AGGF1_HepG2<-AGGF1_K562	0.8011	0.7641	0.7627	0.7846
EIF4A3_Hela	0.8892	0.8788	0.8769	0.8754		AKAP1_HepG2<-AKAP1_K562	0.861	0.8276	0.8315	0.834
eIF4AIII_Hela	0.919	0.9063	0.9124	0.8971		AQR_HepG2<-AQR_K562	0.7912	0.71	0.753	0.7294
EIF4G2_K562	0.9345	0.845	0.8649	0.8401		AUH_HepG2<-AUH_K562	0.8131	0.7592	0.7752	0.7446
ELAVL1_HEK293	0.8413	0.7997	0.8095	0.7992		BUD13_HepG2<-BUD13_K562	0.719	0.7145	0.7275	0.6977
ELAVL1_Hela	0.9611	0.9577	0.9587	0.9527		CSTF2T_HepG2<-CSTF2T_K562	0.8384	0.8072	0.801	0.8125
EWSR1_HEK293	0.9327	0.9114	0.9142	0.9022		DDX3X_HepG2<-DDX3X_K562	0.8604	0.8564	0.8594	0.8381
EXOSC5_HepG2	0.8393	0.7496	0.7448	0.7536		DDX52_HepG2<-DDX52_K562	0.7048	0.5672	0.6057	0.583
FAM120A_HepG2	0.8865	0.8542	0.8618	0.846		DDX55_HepG2<-DDX55_K562	0.856	0.6985	0.7006	0.6582
FAM120A_K562	0.9299	0.8446	0.8528	0.8388		DDX6_HepG2<-DDX6_K562	0.7561	0.7066	0.7108	0.711
FASTKD2_HepG2	0.8154	0.7836	0.789	0.7743		DGCR8_HepG2<-DGCR8_K562	0.6937	0.6587	0.6859	0.6593
FASTKD2_K562	0.8818	0.8438	0.8463	0.8408		DHX30_HepG2<-DHX30_K562	0.7225	0.6472	0.6665	0.6729
FBL_HEK293	0.8699	0.8294	0.8448	0.8053		DROSHA_HepG2<-DROSHA_K562	0.7332	0.7	0.7046	0.7092
FIP1L1_HEK293	0.7483	0.7002	0.7336	0.7205		EFTUD2_HepG2<-EFTUD2_K562	0.6922	0.6623	0.6663	0.6523
FKBP4_HepG2	0.8574	0.8085	0.8172	0.8103		FAM120A_HepG2<-FAM120A_K562	0.8107	0.78	0.7937	0.7866
FMR1_HEK293	0.7862	0.7626	0.77	0.75		FASTKD2_HepG2<-FASTKD2_K562	0.7178	0.6794	0.6727	0.6969
FMR1_K562	0.902	0.7992	0.8315	0.7969		FTO_HepG2<-FTO_K562	0.7469	0.697	0.6601	0.6606
FTO_HepG2	0.8699	0.8054	0.8335	0.8047		FXR2_HepG2<-FXR2_K562	0.653	0.6273	0.6226	0.6628
FTO_K562	0.8999	0.8506	0.8561	0.8489		GRWD1_HepG2<-GRWD1_K562	0.7985	0.7973	0.7912	0.809
FUS_HEK293	0.933	0.9223	0.924	0.9174		GTF2F1_HepG2<-GTF2F1_K562	0.8206	0.7768	0.7661	0.7732
FUS_HEK293T	0.8381	0.7523	0.776	0.7673		HLTF_HepG2<-HLTF_K562	0.6645	0.6548	0.6562	0.6465
FUS_K562	0.8511	0.7879	0.7877	0.7851		HNRNPA1_HepG2<-HNRNPA1_K562	0.9038	0.8741	0.8788	0.8567
FXR1_HEK293	0.9418	0.9247	0.9306	0.9309		HNRNPK_HepG2<-HNRNPK_K562	0.8992	0.8809	0.8809	0.8732
FXR1_K562	0.8787	0.8119	0.8274	0.8077		HNRNPM_HepG2<-HNRNPM_K562	0.8406	0.8137	0.8303	0.8139
FXR2_HEK293	0.8666	0.8026	0.8159	0.8033		HNRNPUL1_HepG2<-HNRNPUL1_K562	0.8342	0.7989	0.8174	0.7861
FXR2_HepG2	0.8103	0.7834	0.786	0.7875		HNRNPU_HepG2<-HNRNPU_K562	0.8195	0.7973	0.805	0.7763
FXR2_K562	0.91	0.8284	0.8366	0.8179		IGF2BP1_HepG2<-IGF2BP1_K562	0.8345	0.7679	0.7698	0.7463
G3BP1_HepG2	0.8848	0.8311	0.8458	0.8287		LARP4_HepG2<-LARP4_K562	0.8854	0.7252	0.7254	0.7179
GEMIN5_K562	0.9215	0.855	0.865	0.848		LARP7_HepG2<-LARP7_K562	0.6924	0.622	0.6375	0.6051
GNL3_K562	0.9451	0.8635	0.8715	0.8542		LIN28B_HepG2<-LIN28B_K562	0.8792	0.8236	0.8489	0.838
GPKOW_K562	0.8969	0.8642	0.8705	0.8555		LSM11_HepG2<-LSM11_K562	0.7388	0.6322	0.6384	0.6501
GRWD1_HepG2	0.8894	0.8518	0.8543	0.8563		NCBP2_HepG2<-NCBP2_K562	0.8227	0.857	0.8487	0.8371
GRWD1_K562	0.926	0.8948	0.8891	0.8734		NOLC1_HepG2<-NOLC1_K562	0.6715	0.5909	0.5978	0.585
GTF2F1_HepG2	0.8657	0.826	0.8478	0.8176		PCBP1_HepG2<-PCBP1_K562	0.8176	0.749	0.7581	0.7384
GTF2F1_K562	0.9419	0.8481	0.8735	0.8495		PRPF8_HepG2<-PRPF8_K562	0.7072	0.6395	0.6668	0.6679
HLTF_HepG2	0.7551	0.7384	0.7443	0.727		PTBP1_HepG2<-PTBP1_K562	0.7147	0.6639	0.6704	0.6648
HLTF_K562	0.9364	0.9168	0.9169	0.9159		RBFOX2_HepG2<-RBFOX2_K562	0.7351	0.6842	0.6946	0.7213
HNRNPA1_HEK293T	0.8954	0.9147	0.9152	0.8918		RBM15_HepG2<-RBM15_K562	0.7523	0.7348	0.7209	0.7338
HNRNPA1_HepG2	0.926	0.9033	0.9076	0.8903		RBM22_HepG2<-RBM22_K562	0.5763	0.558	0.5613	0.5387
HNRNPA1_K562	0.9406	0.8905	0.9004	0.8756		RPS3_HepG2<-RPS3_K562	0.7805	0.7064	0.733	0.7271
HNRNPC_Hela	0.9407	0.9379	0.9394	0.9338		SDAD1_HepG2<-SDAD1_K562	0.702	0.6534	0.6519	0.6522
HNRNPC_HepG2	0.9104	0.8943	0.9001	0.8894		SF3B4_HepG2<-SF3B4_K562	0.6782	0.6409	0.6575	0.629
HNRNPD_HEK293	0.9443	0.9461	0.9493	0.9486		SLTM_HepG2<-SLTM_K562	0.8124	0.7716	0.8037	0.7773
HNRNPF_HEK293T	0.9259	0.9304	0.9175	0.9189		SMNDC1_HepG2<-SMNDC1_K562	0.7562	0.7297	0.7178	0.7189
HNRNPK_HepG2	0.928	0.9105	0.9151	0.9143		SND1_HepG2<-SND1_K562	0.7362	0.6628	0.6949	0.6784
HNRNPK_K562	0.9459	0.8908	0.907	0.9026		SRSF1_HepG2<-SRSF1_K562	0.8179	0.8322	0.8192	0.8303
HNRNPM_HepG2	0.8796	0.8431	0.8529	0.8339		SRSF7_HepG2<-SRSF7_K562	0.7491	0.7061	0.722	0.7032
HNRNPM_K562	0.9386	0.8978	0.8973	0.8839		SUPV3L1_HepG2<-SUPV3L1_K562	0.622	0.5891	0.5614	0.5549
HNRNPU_Hela	0.8937	0.8953	0.8905	0.8814		TAF15_HepG2<-TAF15_K562	0.8664	0.834	0.8428	0.8464
HNRNPU_HepG2	0.8541	0.8306	0.8326	0.8269		TBRG4_HepG2<-TBRG4_K562	0.6387	0.6015	0.6108	0.6106
HNRNPU_K562	0.9035	0.8493	0.8587	0.8456		TIA1_HepG2<-TIA1_K562	0.9293	0.8865	0.9058	0.8971
HNRNPUL1_HepG2	0.8836	0.8437	0.8498	0.8215		TRA2A_HepG2<-TRA2A_K562	0.8661	0.8413	0.8446	0.8465
HNRNPUL1_K562	0.9156	0.8337	0.8536	0.8224		U2AF1_HepG2<-U2AF1_K562	0.7957	0.7532	0.769	0.7487
IGF2BP1_HEK293	0.8952	0.8611	0.8659	0.8573		U2AF2_HepG2<-U2AF2_K562	0.7909	0.7859	0.7782	0.7814
IGF2BP1_HepG2	0.9012	0.8293	0.8494	0.8379		UCHL5_HepG2<-UCHL5_K562	0.7243	0.7148	0.7225	0.7175
IGF2BP1_K562	0.9501	0.8815	0.8975	0.8864		UPF1_HepG2<-UPF1_K562	0.8805	0.8607	0.8652	0.853
IGF2BP2_HEK293	0.9365	0.922	0.9234	0.9191		UTP18_HepG2<-UTP18_K562	0.6988	0.6314	0.6261	0.6294
IGF2BP2_K562	0.9337	0.8211	0.8503	0.8319		WDR43_HepG2<-WDR43_K562	0.6864	0.6377	0.6168	0.6227
IGF2BP3_HEK293	0.9335	0.9111	0.9144	0.909		XRN2_HepG2<-XRN2_K562	0.7083	0.7065	0.6927	0.6749
IGF2BP3_HepG2	0.8528	0.7622	0.8306	0.7918		YBX3_HepG2<-YBX3_K562	0.7863	0.7156	0.7302	0.7224
ILF3_K562	0.9319	0.8678	0.8727	0.8569		ZC3H11A_HepG2<-ZC3H11A_K562	0.8059	0.7521	0.7502	0.7676
KHDRBS1_K562	0.9606	0.914	0.924	0.9111		ZNF800_HepG2<-ZNF800_K562	0.7944	0.77	0.77	0.76
KHSRP_K562	0.9255	0.8759	0.8856	0.868			0.782213
LARP4_HepG2	0.9388	0.8174	0.8347	0.7924
LARP4_K562	0.9098	0.8033	0.8129	0.7786
LARP7_HepG2	0.8084	0.7206	0.7569	0.7408
LARP7_K562	0.9458	0.8765	0.8819	0.8346
LIN28A_H9	0.9153	0.8866	0.8872	0.8881
LIN28A_HEK293	0.8585	0.7902	0.8072	0.8015
LIN28B_HEK293	0.8172	0.7792	0.7885	0.7463
LIN28B_HepG2	0.9195	0.8621	0.8692	0.8684
LIN28B_K562	0.9279	0.8549	0.875	0.8651
LSM11_HepG2	0.8302	0.7532	0.7446	0.7373
LSM11_K562	0.9081	0.8295	0.8343	0.7863
METAP2_K562	0.9388	0.801	0.8085	0.79
METTL14_Hela	0.8976	0.8832	0.8783	0.8436
METTL3_Hela	0.8914	0.8757	0.8596	0.8475
MOV10_HEK293	0.9147	0.8938	0.8937	0.8981
MTPAP_K562	0.8263	0.7759	0.7834	0.7586
NCBP2_HepG2	0.9604	0.9377	0.9437	0.9328
NCBP2_K562	0.9165	0.8457	0.8785	0.8521
NIP7_HepG2	0.761	0.7304	0.7412	0.7151
NIPBL_K562	0.8661	0.7789	0.8088	0.7811
NKRF_HepG2	0.8604	0.8323	0.84	0.836
NOL12_HepG2	0.8077	0.7547	0.7695	0.7656
NOLC1_HepG2	0.7921	0.7415	0.7451	0.7195
NOLC1_K562	0.8815	0.8203	0.8232	0.8011
NONO_K562	0.9129	0.856	0.8574	0.8344
NOP56_HEK293	0.9062	0.8358	0.8538	0.7934
NOP58_HEK293	0.9584	0.9469	0.946	0.9361
NPM1_K562	0.9425	0.8607	0.879	0.8551
NUDT21_HEK293	0.7565	0.7177	0.7197	0.6931
PABPC4_K562	0.9548	0.8186	0.8158	0.8172
PABPN1_HepG2	0.7919	0.7309	0.7527	0.7225
PCBP1_HepG2	0.8621	0.7922	0.7964	0.7842
PCBP1_K562	0.9518	0.8819	0.8928	0.8714
PCBP2_HepG2	0.9442	0.9247	0.9232	0.9255
PHF6_K562	0.8959	0.8002	0.8141	0.7988
PPIG_HepG2	0.9156	0.8644	0.8787	0.8552
PRPF4_HepG2	0.8395	0.7503	0.7789	0.7557
PRPF8_HepG2	0.8421	0.8001	0.8286	0.7994
PRPF8_K562	0.8681	0.7921	0.8015	0.7611
PTBP1_HEK293T	0.9328	0.9101	0.9082	0.9031
PTBP1_Hela	0.9385	0.8858	0.8927	0.8848
PTBP1_HepG2	0.8251	0.7904	0.8007	0.76
PTBP1_K562	0.9233	0.8574	0.8848	0.8267
PTBP1PTBP2_Hela	0.889	0.8734	0.8728	0.8609
PUM1_K562	0.8955	0.8048	0.8195	0.7949
PUM2_HEK293	0.9783	0.9729	0.9763	0.9759
PUM2_K562	0.9391	0.9138	0.9194	0.9133
PUS1_K562	0.824	0.7618	0.7727	0.7415
QKI_HEK293	0.8147	0.8053	0.8436	0.8153
RBFOX2_HepG2	0.8787	0.8446	0.8539	0.8292
RBFOX2_K562	0.8102	0.752	0.7422	0.7268
RBM15_HepG2	0.823	0.787	0.7834	0.7658
RBM15_K562	0.8482	0.8043	0.8064	0.7899
RBM22_HepG2	0.7555	0.7248	0.7239	0.7107
RBM22_K562	0.9252	0.8306	0.8423	0.8165
RBM27_K562	0.9349	0.8337	0.8555	0.8115
RBPMS_HEK293	0.9729	0.9676	0.9568	0.9578
RPS11_K562	0.8469	0.7108	0.7325	0.6949
RPS3_HepG2	0.8707	0.7713	0.8137	0.7776
RPS3_K562	0.9185	0.832	0.8621	0.7995
RTCB_HEK293	0.7311	0.6995	0.7362	0.6886
SAFB2_K562	0.9277	0.8803	0.894	0.8765
SBDS_K562	0.939	0.8413	0.8458	0.7944
SDAD1_HepG2	0.8187	0.762	0.7726	0.7507
SDAD1_K562	0.8801	0.8167	0.8247	0.8095
SERBP1_K562	0.8939	0.8095	0.8238	0.8048
SF3A3_HepG2	0.836	0.7717	0.7973	0.7609
SF3B1_K562	0.7456	0.6976	0.731	0.6903
SF3B4_HepG2	0.8215	0.7881	0.784	0.7795
SF3B4_K562	0.8348	0.7577	0.7654	0.7652
SLBP_K562	0.8837	0.7774	0.8113	0.7578
SLTM_HepG2	0.8366	0.8166	0.835	0.7993
SLTM_K562	0.9173	0.8365	0.8512	0.8372
SMNDC1_HepG2	0.8606	0.7791	0.8168	0.787
SMNDC1_K562	0.8856	0.7885	0.8167	0.7726
SND1_HepG2	0.8441	0.7936	0.7976	0.7601
SND1_K562	0.9226	0.8023	0.8465	0.8081
SRRM4_HEK293T	0.8813	0.7632	0.7996	0.7705
SRSF1_HepG2	0.9359	0.8982	0.9062	0.8885
SRSF1_K562	0.9306	0.8901	0.9018	0.8749
SRSF7_HepG2	0.8948	0.8521	0.8593	0.8437
SRSF7_K562	0.9069	0.8911	0.893	0.8815
SRSF9_HepG2	0.8896	0.853	0.862	0.8367
SUB1_HepG2	0.8892	0.8534	0.8643	0.8259
SUPV3L1_HepG2	0.7368	0.6628	0.6608	0.6516
SUPV3L1_K562	0.8357	0.75	0.7784	0.7485
TAF15_HEK293	0.9806	0.9751	0.9795	0.9795
TAF15_HepG2	0.9028	0.8827	0.8836	0.8697
TAF15_K562	0.9338	0.8938	0.905	0.8824
TARDBP_HEK293T	0.8625	0.8282	0.8434	0.8125
TARDBP_K562	0.9466	0.9006	0.9163	0.8866
TBRG4_HepG2	0.7311	0.6561	0.6815	0.6668
TBRG4_K562	0.8042	0.7266	0.7335	0.7191
TIA1_Hela	0.9687	0.9493	0.9543	0.9472
TIA1_HepG2	0.9599	0.9287	0.9359	0.929
TIA1_K562	0.9276	0.9101	0.9101	0.9077
TIAL1_Hela	0.9312	0.9056	0.9165	0.903
TNRC6A_HEK293	0.8313	0.8135	0.8312	0.8209
TNRC6A_K562	0.9268	0.8374	0.8507	0.8049
TRA2A_HepG2	0.9211	0.8793	0.8999	0.8832
TRA2A_K562	0.94	0.8838	0.8957	0.8777
TROVE2_K562	0.943	0.8557	0.8755	0.8169
U2AF1_HepG2	0.8701	0.8337	0.8469	0.8295
U2AF1_K562	0.8926	0.8254	0.849	0.8235
U2AF2_Hela	0.9014	0.893	0.8864	0.8504
U2AF2_HepG2	0.8876	0.8295	0.84	0.8079
U2AF2_K562	0.8659	0.8174	0.8335	0.8319
U2AF65_Hela	0.9561	0.9434	0.947	0.9375
UCHL5_HepG2	0.8278	0.7711	0.7827	0.7863
UCHL5_K562	0.9183	0.8937	0.8972	0.8882
UPF1_Hela	0.9792	0.9615	0.9668	0.9563
UPF1_HepG2	0.9212	0.8983	0.8974	0.894
UPF1_K562	0.9313	0.9025	0.9014	0.8996
UTP18_HepG2	0.7769	0.7153	0.7437	0.6948
UTP18_K562	0.8268	0.7432	0.7792	0.7387
UTP3_K562	0.7881	0.7496	0.7601	0.7197
WDR33_HEK293	0.935	0.9198	0.9177	0.918
WDR3_K562	0.7439	0.6777	0.7106	0.6639
WDR43_HepG2	0.8016	0.7224	0.7266	0.7244
WDR43_K562	0.8185	0.7767	0.7796	0.7773
WRN_K562	0.8538	0.7838	0.797	0.7624
WTAP_Hela	0.8922	0.806	0.8574	0.8607
XRCC6_K562	0.8494	0.7755	0.7976	0.7674
XRN2_HepG2	0.8148	0.7896	0.7929	0.785
XRN2_K562	0.8904	0.8299	0.8397	0.8048
YBX3_HepG2	0.8443	0.7582	0.7794	0.7767
YBX3_K562	0.9444	0.8516	0.8633	0.8298
YTHDF2_Hela	0.8321	0.7854	0.7961	0.7846
YWHAG_K562	0.9104	0.8257	0.83	0.8091
ZC3H11A_HepG2	0.8858	0.8224	0.8228	0.815
ZC3H11A_K562	0.8846	0.8085	0.8319	0.8026
ZC3H7B_HEK293	0.9372	0.9157	0.9181	0.9174
ZNF622_K562	0.908	0.8711	0.8749	0.8647
ZNF800_HepG2	0.8616	0.8061	0.8103	0.7985
ZNF800_K562	0.9296	0.8844	0.8873	0.8714
ZRANB2_K562	0.8446	0.8337	0.8413	0.8186
	0.880971	0.827397	0.838733	0.819744

## Sheet: structure info integration
Ablation comparison results of integrating RNA structure information from different methods, Supplementarty Fig.3
	icSHAPE	icSHAPE+2invivo	icSHAPE+DMSMaPseq	icSHAPE+DMSseq	icSHAPE+RNAfold	icSHAPE+all	Others without icSHAPE
AARS_K562	0.8029	0.7957	0.8288	0.8098	0.7933	0.7841	0.742
AATF_K562	0.8641	0.8463	0.8588	0.851	0.8427	0.846	0.7946
ABCF1_K562	0.839	0.8173	0.8183	0.8263	0.8149	0.8066	0.7282
AGGF1_HepG2	0.842	0.834	0.8496	0.8532	0.8261	0.8323	0.8171
AGGF1_K562	0.8399	0.8315	0.8412	0.8327	0.8301	0.8278	0.8052
AGO_HEK293	0.9411	0.9365	0.9411	0.9357	0.9346	0.932	0.9201
AKAP1_HepG2	0.9126	0.9041	0.911	0.9052	0.9058	0.9021	0.868
AKAP1_K562	0.8905	0.8843	0.8925	0.8857	0.8833	0.8858	0.8557
AKAP8L_K562	0.8284	0.816	0.8263	0.8222	0.8169	0.8184	0.778
ALKBH5_HEK293	0.7984	0.807	0.7968	0.8042	0.7869	0.7948	0.7725
APOBEC3C_K562	0.9367	0.9367	0.9424	0.9385	0.9386	0.9367	0.8222
AQR_HepG2	0.8863	0.8816	0.8619	0.8569	0.8631	0.8713	0.8125
AQR_K562	0.8345	0.8234	0.8279	0.8299	0.8249	0.8028	0.7317
ATXN2_HEK293T	0.8668	0.8573	0.8615	0.8692	0.8623	0.8507	0.7733
AUH_HepG2	0.8863	0.8806	0.8853	0.8875	0.8814	0.8769	0.825
AUH_K562	0.9263	0.9255	0.9253	0.9239	0.9266	0.9243	0.8569
BCCIP_HepG2	0.8711	0.8814	0.8829	0.8733	0.855	0.868	0.8261
BCLAF1_HepG2	0.9131	0.9108	0.9163	0.9098	0.9094	0.909	0.8926
BUD13_HepG2	0.8598	0.863	0.8679	0.8578	0.8361	0.847	0.8044
BUD13_K562	0.8607	0.8579	0.8479	0.8524	0.8488	0.8512	0.7714
C17ORF85_HEK293	0.798	0.7836	0.7949	0.8023	0.7881	0.7782	0.7483
C22ORF28_HEK293	0.8611	0.8461	0.857	0.8498	0.8349	0.8339	0.803
CAPRIN1_HEK293	0.8322	0.8233	0.8305	0.8254	0.8191	0.8237	0.7705
CDC40_HepG2	0.8041	0.7694	0.7824	0.7798	0.7691	0.7704	0.7509
CPEB4_K562	0.8435	0.8251	0.8292	0.8225	0.8084	0.8149	0.7907
CPSF1_HEK293	0.7921	0.8017	0.8097	0.7983	0.7925	0.8019	0.7711
CPSF2_HEK293	0.9129	0.8955	0.9041	0.8932	0.8915	0.8758	0.8718
CPSF3_HEK293	0.7961	0.801	0.7997	0.8034	0.7886	0.7868	0.7569
CPSF4_HEK293	0.8182	0.8259	0.8269	0.8222	0.8221	0.8167	0.7779
CPSF6_HEK293	0.8637	0.8556	0.8637	0.8558	0.8492	0.8505	0.8268
CPSF6_K562	0.9459	0.9376	0.9478	0.9416	0.9392	0.9423	0.8896
CPSF7_HEK293	0.9321	0.9261	0.925	0.9296	0.9242	0.9236	0.9148
CSTF2_HEK293	0.9355	0.9349	0.9377	0.9362	0.9274	0.9345	0.9288
CSTF2_Hela	0.9425	0.9452	0.9447	0.9452	0.9421	0.9445	0.9388
CSTF2T_HEK293	0.8564	0.8714	0.8678	0.8711	0.8695	0.865	0.843
CSTF2T_HepG2	0.8924	0.8895	0.8968	0.8953	0.8911	0.8936	0.8751
CSTF2T_K562	0.9021	0.8989	0.9051	0.9059	0.8895	0.896	0.8428
DDX21_K562	0.8359	0.8309	0.829	0.8219	0.8249	0.8267	0.785
DDX24_K562	0.829	0.8262	0.829	0.835	0.8268	0.8248	0.7598
DDX3X_HepG2	0.9495	0.9489	0.9436	0.9408	0.9386	0.9439	0.9211
DDX3X_K562	0.9555	0.9542	0.9584	0.9575	0.9537	0.9537	0.9222
DDX42_K562	0.9102	0.914	0.9057	0.9213	0.9003	0.9138	0.8504
DDX51_K562	0.8629	0.8519	0.8562	0.8567	0.8431	0.843	0.7997
DDX52_HepG2	0.8578	0.851	0.8667	0.8528	0.8528	0.8517	0.8073
DDX52_K562	0.8379	0.8339	0.843	0.8401	0.8333	0.8389	0.8086
DDX55_HepG2	0.9069	0.9107	0.9029	0.9131	0.9053	0.9068	0.7961
DDX55_K562	0.9276	0.9173	0.9202	0.9237	0.9141	0.9135	0.7717
DDX59_HepG2	0.8262	0.8096	0.8221	0.811	0.8039	0.8086	0.7657
DDX6_HepG2	0.8065	0.8	0.7991	0.8015	0.7954	0.7882	0.7582
DDX6_K562	0.9197	0.9146	0.9151	0.9099	0.912	0.9065	0.8257
DGCR8_HEK293T	0.8929	0.8829	0.8844	0.8902	0.8777	0.8708	0.8402
DGCR8_HepG2	0.7988	0.7915	0.8022	0.7953	0.7937	0.7831	0.7735
DGCR8_K562	0.9161	0.9106	0.9164	0.9113	0.9089	0.9077	0.83
DHX30_HepG2	0.8006	0.7979	0.8027	0.8051	0.7958	0.7949	0.7543
DHX30_K562	0.8849	0.8826	0.8799	0.881	0.8774	0.8701	0.8424
DKC1_HepG2	0.803	0.7969	0.8067	0.7981	0.7824	0.7904	0.7387
DROSHA_HepG2	0.8259	0.8	0.8206	0.8207	0.8064	0.7924	0.7621
DROSHA_K562	0.9307	0.9265	0.9153	0.9301	0.917	0.9248	0.883
EFTUD2_HepG2	0.8243	0.8127	0.8268	0.816	0.7883	0.7892	0.7396
EFTUD2_K562	0.8241	0.8123	0.7979	0.8192	0.7928	0.794	0.7343
EIF3D_HepG2	0.8393	0.8253	0.8279	0.8141	0.8223	0.8137	0.7875
EIF3G_K562	0.9395	0.9376	0.9428	0.9365	0.9331	0.9343	0.8969
EIF3H_HepG2	0.7969	0.7882	0.7854	0.7969	0.7741	0.7721	0.7567
EIF4A3_Hela	0.8892	0.885	0.8899	0.8923	0.889	0.8983	0.8862
eIF4AIII_Hela	0.919	0.9229	0.9228	0.9216	0.9046	0.9199	0.9052
EIF4G2_K562	0.9345	0.9273	0.9308	0.9307	0.9139	0.9232	0.8609
ELAVL1_HEK293	0.8413	0.8233	0.8175	0.8319	0.8172	0.8178	0.8051
ELAVL1_Hela	0.9611	0.9561	0.9598	0.9565	0.9505	0.955	0.9516
EWSR1_HEK293	0.9327	0.9316	0.9295	0.928	0.9223	0.922	0.9167
EXOSC5_HepG2	0.8393	0.8249	0.8384	0.8201	0.8081	0.8011	0.7583
FAM120A_HepG2	0.8865	0.8887	0.8847	0.8824	0.8793	0.8858	0.8577
FAM120A_K562	0.9299	0.9241	0.9254	0.9154	0.9222	0.9176	0.8563
FASTKD2_HepG2	0.8154	0.8146	0.8333	0.8153	0.8161	0.8098	0.7771
FASTKD2_K562	0.8818	0.881	0.8817	0.8802	0.884	0.8784	0.8497
FBL_HEK293	0.8699	0.8734	0.8886	0.8697	0.8459	0.8653	0.8352
FIP1L1_HEK293	0.7483	0.7543	0.7504	0.7422	0.7526	0.7464	0.7199
FKBP4_HepG2	0.8574	0.8596	0.8617	0.8752	0.8677	0.8622	0.8037
FMR1_HEK293	0.7862	0.7969	0.7908	0.7981	0.7802	0.7823	0.7529
FMR1_K562	0.902	0.9031	0.9047	0.9093	0.8864	0.8991	0.8258
FTO_HepG2	0.8699	0.8677	0.8629	0.857	0.8485	0.8457	0.8085
FTO_K562	0.8999	0.91	0.889	0.9077	0.8873	0.9015	0.8518
FUS_HEK293	0.933	0.9361	0.9388	0.9339	0.9371	0.9374	0.93
FUS_HEK293T	0.8381	0.8187	0.8254	0.8294	0.7818	0.7935	0.7614
FUS_K562	0.8511	0.8309	0.8395	0.8367	0.8263	0.8228	0.7912
FXR1_HEK293	0.9418	0.9339	0.9329	0.9293	0.9262	0.9244	0.9297
FXR1_K562	0.8787	0.8737	0.8863	0.8815	0.8671	0.8752	0.8306
FXR2_HEK293	0.8666	0.8625	0.8693	0.859	0.8608	0.8592	0.8118
FXR2_HepG2	0.8103	0.81	0.8052	0.8018	0.8016	0.7979	0.792
FXR2_K562	0.91	0.8987	0.9048	0.8965	0.8934	0.8966	0.8344
G3BP1_HepG2	0.8848	0.8731	0.8824	0.8775	0.8742	0.8646	0.8427
GEMIN5_K562	0.9215	0.9196	0.927	0.9266	0.9184	0.9219	0.8564
GNL3_K562	0.9451	0.9442	0.9511	0.95	0.9442	0.9421	0.8794
GPKOW_K562	0.8969	0.8867	0.885	0.8802	0.8816	0.8809	0.861
GRWD1_HepG2	0.8894	0.8891	0.8913	0.8852	0.8655	0.8724	0.8603
GRWD1_K562	0.926	0.9246	0.9241	0.9248	0.921	0.9208	0.8925
GTF2F1_HepG2	0.8657	0.8853	0.8797	0.8712	0.8624	0.8604	0.8212
GTF2F1_K562	0.9419	0.9363	0.942	0.9377	0.9358	0.9337	0.865
HLTF_HepG2	0.7551	0.7587	0.757	0.7552	0.7547	0.7512	0.7339
HLTF_K562	0.9364	0.9337	0.9346	0.9404	0.9326	0.938	0.9201
HNRNPA1_HEK293T	0.8954	0.919	0.9056	0.9165	0.9	0.9157	0.9175
HNRNPA1_HepG2	0.926	0.9236	0.9264	0.9214	0.9155	0.9227	0.9015
HNRNPA1_K562	0.9406	0.9389	0.9397	0.9372	0.9282	0.9374	0.9034
HNRNPC_Hela	0.9407	0.9409	0.9409	0.9409	0.9351	0.9391	0.9376
HNRNPC_HepG2	0.9104	0.9147	0.9151	0.9046	0.9051	0.9017	0.8987
HNRNPD_HEK293	0.9443	0.9455	0.9527	0.9516	0.9445	0.9464	0.9471
HNRNPF_HEK293T	0.9259	0.9321	0.921	0.929	0.9228	0.9318	0.9234
HNRNPK_HepG2	0.928	0.9312	0.9333	0.9329	0.923	0.9263	0.9177
HNRNPK_K562	0.9459	0.9383	0.9396	0.9319	0.929	0.9323	0.9061
HNRNPM_HepG2	0.8796	0.8733	0.8773	0.8744	0.8664	0.8688	0.8427
HNRNPM_K562	0.9386	0.9373	0.9365	0.9356	0.9343	0.9356	0.9102
HNRNPU_Hela	0.8937	0.9	0.8885	0.9005	0.8851	0.9094	0.9007
HNRNPU_HepG2	0.8541	0.8513	0.859	0.8448	0.849	0.8492	0.8316
HNRNPU_K562	0.9035	0.9059	0.901	0.8952	0.8915	0.8968	0.862
HNRNPUL1_HepG2	0.8836	0.885	0.8873	0.8801	0.8729	0.879	0.8458
HNRNPUL1_K562	0.9156	0.9091	0.9145	0.9143	0.9147	0.9078	0.849
IGF2BP1_HEK293	0.8952	0.8897	0.8942	0.8864	0.8804	0.8834	0.8652
IGF2BP1_HepG2	0.9012	0.9031	0.8968	0.9019	0.9012	0.8981	0.8478
IGF2BP1_K562	0.9501	0.9434	0.9494	0.9495	0.941	0.9495	0.9012
IGF2BP2_HEK293	0.9365	0.936	0.9386	0.9346	0.9305	0.9293	0.9215
IGF2BP2_K562	0.9337	0.9397	0.9329	0.9374	0.9337	0.935	0.8489
IGF2BP3_HEK293	0.9335	0.9284	0.9348	0.9299	0.9291	0.9276	0.9131
IGF2BP3_HepG2	0.8528	0.8589	0.854	0.8524	0.8446	0.857	0.7959
ILF3_K562	0.9319	0.9288	0.9354	0.9406	0.9305	0.932	0.8666
KHDRBS1_K562	0.9606	0.9593	0.9629	0.9613	0.9566	0.956	0.9209
KHSRP_K562	0.9255	0.9162	0.9138	0.9217	0.9235	0.9159	0.8746
LARP4_HepG2	0.9388	0.9446	0.9458	0.9404	0.94	0.9341	0.8159
LARP4_K562	0.9098	0.8971	0.9016	0.9007	0.8943	0.8986	0.812
LARP7_HepG2	0.8084	0.7851	0.7778	0.7896	0.7726	0.7771	0.7296
LARP7_K562	0.9458	0.9433	0.9422	0.9476	0.9349	0.9408	0.8792
LIN28A_H9	0.9153	0.9096	0.9113	0.9071	0.9081	0.9032	0.8842
LIN28A_HEK293	0.8585	0.8429	0.8505	0.841	0.8395	0.8436	0.8096
LIN28B_HEK293	0.8172	0.8101	0.8143	0.81	0.8053	0.8039	0.7392
LIN28B_HepG2	0.9195	0.9095	0.91	0.9197	0.9083	0.9099	0.8793
LIN28B_K562	0.9279	0.9269	0.9239	0.9232	0.9285	0.9275	0.876
LSM11_HepG2	0.8302	0.8002	0.814	0.8166	0.807	0.8045	0.7421
LSM11_K562	0.9081	0.9077	0.9129	0.9091	0.8997	0.902	0.8124
METAP2_K562	0.9388	0.9335	0.9345	0.9324	0.9343	0.934	0.8065
METTL14_Hela	0.8976	0.9102	0.8717	0.9121	0.8854	0.8877	0.8843
METTL3_Hela	0.8914	0.8834	0.8913	0.8817	0.8736	0.8808	0.8572
MOV10_HEK293	0.9147	0.908	0.909	0.9063	0.9055	0.9034	0.8966
MTPAP_K562	0.8263	0.8318	0.8438	0.8248	0.8209	0.8181	0.776
NCBP2_HepG2	0.9604	0.9609	0.9561	0.9558	0.9477	0.9578	0.9408
NCBP2_K562	0.9165	0.8994	0.9119	0.9058	0.8963	0.8968	0.8552
NIP7_HepG2	0.761	0.7697	0.7906	0.7725	0.7631	0.7607	0.7232
NIPBL_K562	0.8661	0.8559	0.8672	0.8507	0.8506	0.851	0.7945
NKRF_HepG2	0.8604	0.8708	0.8613	0.8611	0.8487	0.8532	0.8301
NOL12_HepG2	0.8077	0.8054	0.8219	0.8085	0.8024	0.8043	0.7577
NOLC1_HepG2	0.7921	0.7958	0.7917	0.7902	0.7949	0.7883	0.7278
NOLC1_K562	0.8815	0.8692	0.8727	0.8683	0.8627	0.8654	0.827
NONO_K562	0.9129	0.9103	0.9173	0.9101	0.9104	0.9112	0.8588
NOP56_HEK293	0.9062	0.8582	0.8699	0.8424	0.871	0.8294	0.8303
NOP58_HEK293	0.9584	0.9572	0.9503	0.9549	0.9424	0.9509	0.9383
NPM1_K562	0.9425	0.9375	0.9421	0.942	0.9396	0.9363	0.8693
NUDT21_HEK293	0.7565	0.7575	0.7443	0.7404	0.7287	0.7364	0.6969
PABPC4_K562	0.9548	0.951	0.9573	0.9538	0.9533	0.9505	0.8052
PABPN1_HepG2	0.7919	0.7954	0.7819	0.786	0.7871	0.7759	0.7174
PCBP1_HepG2	0.8621	0.862	0.8636	0.859	0.8459	0.8556	0.7975
PCBP1_K562	0.9518	0.9442	0.9499	0.9464	0.9468	0.9426	0.8943
PCBP2_HepG2	0.9442	0.9454	0.9462	0.9482	0.9442	0.9435	0.9274
PHF6_K562	0.8959	0.8895	0.8889	0.8866	0.8914	0.8864	0.8193
PPIG_HepG2	0.9156	0.9024	0.9042	0.9015	0.8923	0.8844	0.8575
PRPF4_HepG2	0.8395	0.8196	0.8218	0.8068	0.7987	0.8063	0.7658
PRPF8_HepG2	0.8421	0.8379	0.8418	0.8402	0.8252	0.8333	0.7972
PRPF8_K562	0.8681	0.8692	0.8752	0.8697	0.8599	0.8653	0.7727
PTBP1_HEK293T	0.9328	0.93	0.9266	0.9262	0.9253	0.9236	0.9097
PTBP1_Hela	0.9385	0.9365	0.9365	0.9363	0.9354	0.9306	0.8884
PTBP1_HepG2	0.8251	0.835	0.8291	0.8209	0.8093	0.8113	0.7726
PTBP1_K562	0.9233	0.9245	0.9229	0.9247	0.9166	0.9216	0.8568
PTBP1PTBP2_Hela	0.889	0.8975	0.8911	0.8931	0.8863	0.9003	0.8737
PUM1_K562	0.8955	0.888	0.8886	0.8807	0.884	0.88	0.8277
PUM2_HEK293	0.9783	0.9803	0.9811	0.9812	0.98	0.9808	0.9765
PUM2_K562	0.9391	0.9418	0.9431	0.9407	0.9369	0.9425	0.917
PUS1_K562	0.824	0.8099	0.8322	0.8288	0.8056	0.7936	0.755
QKI_HEK293	0.8147	0.8137	0.8156	0.8197	0.8263	0.8062	0.801
RBFOX2_HepG2	0.8787	0.8724	0.8683	0.8665	0.8668	0.875	0.8442
RBFOX2_K562	0.8102	0.8024	0.8235	0.8017	0.796	0.7926	0.7465
RBM15_HepG2	0.823	0.8273	0.8244	0.8226	0.7997	0.8084	0.7811
RBM15_K562	0.8482	0.8463	0.8454	0.842	0.8321	0.8307	0.8025
RBM22_HepG2	0.7555	0.7575	0.7641	0.7635	0.7451	0.7519	0.7127
RBM22_K562	0.9252	0.9191	0.9127	0.9136	0.9142	0.9034	0.8342
RBM27_K562	0.9349	0.9367	0.9389	0.9333	0.9369	0.9353	0.8417
RBPMS_HEK293	0.9729	0.9656	0.9698	0.969	0.9648	0.9429	0.9513
RPS11_K562	0.8469	0.8344	0.8405	0.8279	0.8282	0.8248	0.7298
RPS3_HepG2	0.8707	0.8771	0.8679	0.8543	0.8572	0.8657	0.8067
RPS3_K562	0.9185	0.9277	0.9277	0.9186	0.9123	0.9205	0.8427
RTCB_HEK293	0.7311	0.7638	0.7446	0.7525	0.7226	0.7397	0.7035
SAFB2_K562	0.9277	0.9267	0.9312	0.9268	0.9228	0.9228	0.8993
SBDS_K562	0.939	0.9355	0.9407	0.9331	0.9314	0.9294	0.8422
SDAD1_HepG2	0.8187	0.7917	0.799	0.8117	0.787	0.7861	0.7475
SDAD1_K562	0.8801	0.8783	0.8764	0.879	0.8806	0.8719	0.8249
SERBP1_K562	0.8939	0.8884	0.8892	0.8923	0.8832	0.889	0.8264
SF3A3_HepG2	0.836	0.8168	0.8422	0.848	0.8216	0.8159	0.768
SF3B1_K562	0.7456	0.7562	0.7489	0.7458	0.7275	0.7406	0.7067
SF3B4_HepG2	0.8215	0.8266	0.8239	0.8353	0.8238	0.821	0.7687
SF3B4_K562	0.8348	0.8274	0.8342	0.8099	0.8245	0.8167	0.7404
SLBP_K562	0.8837	0.8612	0.8942	0.8657	0.8702	0.8664	0.8021
SLTM_HepG2	0.8366	0.8563	0.8532	0.8428	0.8443	0.8483	0.8363
SLTM_K562	0.9173	0.9212	0.9238	0.9155	0.9092	0.9149	0.8565
SMNDC1_HepG2	0.8606	0.834	0.8402	0.8265	0.8059	0.7999	0.7818
SMNDC1_K562	0.8856	0.8707	0.879	0.88	0.8715	0.8622	0.7894
SND1_HepG2	0.8441	0.8336	0.843	0.8402	0.8268	0.8299	0.7799
SND1_K562	0.9226	0.9255	0.9258	0.922	0.9084	0.9184	0.8369
SRRM4_HEK293T	0.8813	0.8821	0.876	0.8678	0.8624	0.8613	0.7887
SRSF1_HepG2	0.9359	0.9253	0.9238	0.9247	0.9116	0.918	0.8967
SRSF1_K562	0.9306	0.9309	0.9337	0.93	0.9247	0.9296	0.8957
SRSF7_HepG2	0.8948	0.883	0.8974	0.8885	0.8742	0.8715	0.8437
SRSF7_K562	0.9069	0.9136	0.922	0.9148	0.9084	0.9236	0.8927
SRSF9_HepG2	0.8896	0.8962	0.9038	0.9036	0.8786	0.8955	0.855
SUB1_HepG2	0.8892	0.8859	0.9005	0.8938	0.8845	0.8992	0.859
SUPV3L1_HepG2	0.7368	0.7404	0.7498	0.762	0.7319	0.734	0.7032
SUPV3L1_K562	0.8357	0.7958	0.7935	0.8287	0.8045	0.7773	0.7564
TAF15_HEK293	0.9806	0.9812	0.9773	0.9857	0.9847	0.9753	0.9796
TAF15_HepG2	0.9028	0.9002	0.9022	0.9049	0.8933	0.9032	0.8794
TAF15_K562	0.9338	0.936	0.9374	0.9352	0.9315	0.9293	0.9004
TARDBP_HEK293T	0.8625	0.8479	0.8641	0.844	0.8432	0.8457	0.8268
TARDBP_K562	0.9466	0.9436	0.949	0.9414	0.9474	0.9445	0.9133
TBRG4_HepG2	0.7311	0.6976	0.6977	0.7191	0.6994	0.6747	0.6497
TBRG4_K562	0.8042	0.7921	0.7984	0.7859	0.7828	0.784	0.7304
TIA1_Hela	0.9687	0.9666	0.9687	0.9678	0.9679	0.964	0.9549
TIA1_HepG2	0.9599	0.9578	0.9581	0.9571	0.9557	0.9569	0.9409
TIA1_K562	0.9276	0.9287	0.9273	0.9274	0.9254	0.9227	0.912
TIAL1_Hela	0.9312	0.9355	0.9344	0.9313	0.9273	0.9313	0.9156
TNRC6A_HEK293	0.8313	0.8351	0.8164	0.8335	0.8345	0.8158	0.8
TNRC6A_K562	0.9268	0.9223	0.9259	0.9249	0.9181	0.9193	0.8465
TRA2A_HepG2	0.9211	0.912	0.9117	0.9274	0.9079	0.9096	0.8874
TRA2A_K562	0.94	0.9347	0.9407	0.9381	0.9246	0.9308	0.896
TROVE2_K562	0.943	0.942	0.9418	0.9468	0.936	0.9439	0.8639
U2AF1_HepG2	0.8701	0.8657	0.8846	0.8768	0.8635	0.854	0.8217
U2AF1_K562	0.8926	0.883	0.8827	0.8687	0.8592	0.8583	0.8151
U2AF2_Hela	0.9014	0.9008	0.8993	0.8996	0.8734	0.8821	0.8674
U2AF2_HepG2	0.8876	0.8693	0.8789	0.8682	0.8588	0.8409	0.8262
U2AF2_K562	0.8659	0.8656	0.8675	0.8632	0.8527	0.839	0.8203
U2AF65_Hela	0.9561	0.9546	0.9567	0.9538	0.9478	0.9498	0.9431
UCHL5_HepG2	0.8278	0.8246	0.819	0.8225	0.815	0.8024	0.775
UCHL5_K562	0.9183	0.9228	0.9172	0.9162	0.9168	0.9186	0.897
UPF1_Hela	0.9792	0.9778	0.9793	0.9758	0.974	0.977	0.9633
UPF1_HepG2	0.9212	0.9179	0.9234	0.9178	0.9137	0.9122	0.8959
UPF1_K562	0.9313	0.9321	0.9349	0.9294	0.9252	0.9231	0.9025
UTP18_HepG2	0.7769	0.767	0.7749	0.7773	0.7681	0.7686	0.7118
UTP18_K562	0.8268	0.8131	0.8337	0.8244	0.8124	0.813	0.751
UTP3_K562	0.7881	0.7771	0.7829	0.7851	0.7678	0.7574	0.7329
WDR33_HEK293	0.935	0.9333	0.9319	0.9312	0.928	0.9281	0.9199
WDR3_K562	0.7439	0.7201	0.7212	0.7307	0.7137	0.7114	0.6722
WDR43_HepG2	0.8016	0.7834	0.7862	0.7728	0.7735	0.7656	0.7132
WDR43_K562	0.8185	0.8154	0.8221	0.816	0.8178	0.8102	0.7826
WRN_K562	0.8538	0.844	0.8414	0.8457	0.8353	0.8375	0.795
WTAP_Hela	0.8922	0.8861	0.8974	0.8596	0.8769	0.8929	0.8599
XRCC6_K562	0.8494	0.8469	0.8468	0.8497	0.8408	0.8363	0.7746
XRN2_HepG2	0.8148	0.8159	0.8119	0.8125	0.811	0.805	0.7939
XRN2_K562	0.8904	0.8892	0.8925	0.8873	0.8822	0.8913	0.8421
YBX3_HepG2	0.8443	0.8516	0.8571	0.8573	0.8398	0.8453	0.7797
YBX3_K562	0.9444	0.9507	0.9513	0.9487	0.9473	0.9467	0.8621
YTHDF2_Hela	0.8321	0.8169	0.8193	0.8156	0.8146	0.8075	0.7939
YWHAG_K562	0.9104	0.9145	0.9155	0.9122	0.9072	0.9035	0.8238
ZC3H11A_HepG2	0.8858	0.8702	0.8808	0.8733	0.8713	0.867	0.8272
ZC3H11A_K562	0.8846	0.8838	0.8877	0.8828	0.8646	0.8635	0.8157
ZC3H7B_HEK293	0.9372	0.933	0.9333	0.9343	0.9257	0.9289	0.9198
ZNF622_K562	0.908	0.9029	0.9022	0.9062	0.8904	0.9038	0.8765
ZNF800_HepG2	0.8616	0.8608	0.8622	0.8531	0.8434	0.8449	0.8147
ZNF800_K562	0.9296	0.9388	0.9309	0.9336	0.9299	0.9357	0.8923
ZRANB2_K562	0.8446	0.8359	0.8472	0.8432	0.8304	0.8333	0.826
	0.880971	0.876847	0.879479	0.877258	0.870055	0.870388	0.831336

[truncated: 13 more sheets: feature augmentation,  Hierarchical Structure analyse, sub-group analyse, FMR1 FXR2 analyse, RBP expression level, supplementary fig. 9, supplementary fig. 9a, supplementary fig.9 d,e, target expression, exp. level performance corr, fig.9.b, supplementart fig.20, chemical]
